# Supplementary material for: Computational Insight Into the Structural Organization of Full-Length Toll-Like Receptor 4 Dimer in a Model Phospholipid Bilayer
Source: Front Immunol. 2018 Mar 12;9:489. doi: 10.3389/fimmu.2018.00489 (PMC5857566; doi:10.3389/fimmu.2018.00489)
Supplement: Supplementary file 1 [file Data_Sheet_1.zip]

Archive with 1 entries (1 files):
- TLR4.pdb
