# Supplementary material for: Computational Insight Into the Structural Organization of Full-Length Toll-Like Receptor 4 Dimer in a Model Phospholipid Bilayer
Source: Front Immunol. 2018 Mar 12;9:489. doi: 10.3389/fimmu.2018.00489 (PMC5857566; doi:10.3389/fimmu.2018.00489)
Supplement: Supplementary file 1 [file Data_Sheet_1.zip › TLR4.pdb]

REMARK    GENERATED BY TRJCONV
TITLE     Protein in water t= 94702.00000
REMARK    THIS IS A SIMULATION BOX
CRYST1  183.076   91.538  236.047  90.00  90.00  90.00 P 1           1
MODEL        1
ATOM      1  N   GLU A   1     125.110  20.770 191.470  1.00  0.00           N
ATOM      2  H1  GLU A   1     124.130  20.780 191.310  1.00  0.00           H
ATOM      3  H2  GLU A   1     125.570  19.900 191.660  1.00  0.00           H
ATOM      4  H3  GLU A   1     125.220  21.330 192.290  1.00  0.00           H
ATOM      5  CA  GLU A   1     125.850  21.320 190.320  1.00  0.00           C
ATOM      6  CB  GLU A   1     125.470  20.570 189.040  1.00  0.00           C
ATOM      7  CG  GLU A   1     126.020  19.140 189.130  1.00  0.00           C
ATOM      8  CD  GLU A   1     126.020  18.420 187.780  1.00  0.00           C
ATOM      9  OE1 GLU A   1     125.120  17.590 187.510  1.00  0.00           O
ATOM     10  OE2 GLU A   1     126.940  18.730 187.000  1.00  0.00           O
ATOM     11  C   GLU A   1     125.630  22.840 190.310  1.00  0.00           C
ATOM     12  O   GLU A   1     124.920  23.430 191.120  1.00  0.00           O
ATOM     13  N   SER A   2     126.370  23.450 189.390  1.00  0.00           N
ATOM     14  H   SER A   2     126.950  22.860 188.840  1.00  0.00           H
ATOM     15  CA  SER A   2     126.570  24.910 189.310  1.00  0.00           C
ATOM     16  CB  SER A   2     127.760  25.150 188.380  1.00  0.00           C
ATOM     17  OG  SER A   2     128.230  26.490 188.330  1.00  0.00           O
ATOM     18  HG  SER A   2     129.220  26.510 188.490  1.00  0.00           H
ATOM     19  C   SER A   2     125.380  25.690 188.740  1.00  0.00           C
ATOM     20  O   SER A   2     124.520  25.160 188.040  1.00  0.00           O
ATOM     21  N   TRP A   3     125.270  26.890 189.290  1.00  0.00           N
ATOM     22  H   TRP A   3     125.920  27.140 190.000  1.00  0.00           H
ATOM     23  CA  TRP A   3     124.200  27.880 189.090  1.00  0.00           C
ATOM     24  CB  TRP A   3     124.490  29.030 190.060  1.00  0.00           C
ATOM     25  CG  TRP A   3     125.730  29.780 189.560  1.00  0.00           C
ATOM     26  CD1 TRP A   3     127.000  29.450 189.720  1.00  0.00           C
ATOM     27  HD1 TRP A   3     127.380  28.450 189.950  1.00  0.00           H
ATOM     28  CD2 TRP A   3     125.690  31.020 188.930  1.00  0.00           C
ATOM     29  NE1 TRP A   3     127.770  30.440 189.270  1.00  0.00           N
ATOM     30  HE1 TRP A   3     128.760  30.470 189.390  1.00  0.00           H
ATOM     31  CE2 TRP A   3     127.010  31.410 188.770  1.00  0.00           C
ATOM     32  CE3 TRP A   3     124.740  32.030 188.830  1.00  0.00           C
ATOM     33  HE3 TRP A   3     123.680  31.780 188.910  1.00  0.00           H
ATOM     34  CZ2 TRP A   3     127.410  32.660 188.330  1.00  0.00           C
ATOM     35  HZ2 TRP A   3     128.430  32.970 188.080  1.00  0.00           H
ATOM     36  CZ3 TRP A   3     125.120  33.330 188.520  1.00  0.00           C
ATOM     37  HZ3 TRP A   3     124.350  34.100 188.570  1.00  0.00           H
ATOM     38  CH2 TRP A   3     126.430  33.640 188.190  1.00  0.00           C
ATOM     39  HH2 TRP A   3     126.760  34.630 187.890  1.00  0.00           H
ATOM     40  C   TRP A   3     123.920  28.430 187.690  1.00  0.00           C
ATOM     41  O   TRP A   3     124.640  28.170 186.730  1.00  0.00           O
ATOM     42  N   GLU A   4     122.870  29.240 187.620  1.00  0.00           N
ATOM     43  H   GLU A   4     122.590  29.790 188.400  1.00  0.00           H
ATOM     44  CA  GLU A   4     122.330  29.710 186.340  1.00  0.00           C
ATOM     45  CB  GLU A   4     120.810  29.510 186.340  1.00  0.00           C
ATOM     46  CG  GLU A   4     120.260  28.270 185.630  1.00  0.00           C
ATOM     47  CD  GLU A   4     118.770  27.950 185.780  1.00  0.00           C
ATOM     48  OE1 GLU A   4     118.080  28.560 186.620  1.00  0.00           O
ATOM     49  OE2 GLU A   4     118.250  27.170 184.960  1.00  0.00           O
ATOM     50  C   GLU A   4     122.670  31.170 186.010  1.00  0.00           C
ATOM     51  O   GLU A   4     122.220  32.110 186.660  1.00  0.00           O
ATOM     52  N   PRO A   5     123.450  31.290 184.930  1.00  0.00           N
ATOM     53  CA  PRO A   5     123.940  32.540 184.340  1.00  0.00           C
ATOM     54  CB  PRO A   5     125.220  32.140 183.590  1.00  0.00           C
ATOM     55  CG  PRO A   5     125.630  30.770 184.130  1.00  0.00           C
ATOM     56  CD  PRO A   5     124.250  30.170 184.430  1.00  0.00           C
ATOM     57  C   PRO A   5     122.860  33.220 183.500  1.00  0.00           C
ATOM     58  O   PRO A   5     122.010  32.540 182.920  1.00  0.00           O
ATOM     59  N   CYS A   6     123.070  34.520 183.350  1.00  0.00           N
ATOM     60  H   CYS A   6     123.870  35.020 183.680  1.00  0.00           H
ATOM     61  CA  CYS A   6     121.970  35.360 182.840  1.00  0.00           C
ATOM     62  CB  CYS A   6     122.290  36.790 183.280  1.00  0.00           C
ATOM     63  SG  CYS A   6     122.320  37.270 185.040  1.00  0.00           S
ATOM     64  C   CYS A   6     121.930  35.370 181.310  1.00  0.00           C
ATOM     65  O   CYS A   6     122.970  35.190 180.690  1.00  0.00           O
ATOM     66  N   VAL A   7     120.850  35.900 180.740  1.00  0.00           N
ATOM     67  H   VAL A   7     120.070  36.290 181.220  1.00  0.00           H
ATOM     68  CA  VAL A   7     120.620  35.900 179.290  1.00  0.00           C
ATOM     69  CB  VAL A   7     119.130  35.750 179.000  1.00  0.00           C
ATOM     70  CG1 VAL A   7     118.800  35.100 177.650  1.00  0.00           C
ATOM     71  CG2 VAL A   7     118.280  34.970 180.010  1.00  0.00           C
ATOM     72  C   VAL A   7     121.170  37.140 178.580  1.00  0.00           C
ATOM     73  O   VAL A   7     120.840  38.290 178.860  1.00  0.00           O
ATOM     74  N   GLU A   8     122.190  36.860 177.770  1.00  0.00           N
ATOM     75  H   GLU A   8     122.430  35.890 177.660  1.00  0.00           H
ATOM     76  CA  GLU A   8     122.830  37.790 176.840  1.00  0.00           C
ATOM     77  CB  GLU A   8     124.070  37.300 176.080  1.00  0.00           C
ATOM     78  CG  GLU A   8     125.290  37.250 177.010  1.00  0.00           C
ATOM     79  CD  GLU A   8     126.510  36.730 176.250  1.00  0.00           C
ATOM     80  OE1 GLU A   8     127.130  35.810 176.830  1.00  0.00           O
ATOM     81  OE2 GLU A   8     126.700  37.070 175.060  1.00  0.00           O
ATOM     82  C   GLU A   8     121.920  38.290 175.720  1.00  0.00           C
ATOM     83  O   GLU A   8     121.170  37.610 175.020  1.00  0.00           O
ATOM     84  N   VAL A   9     121.880  39.620 175.740  1.00  0.00           N
ATOM     85  H   VAL A   9     122.500  40.140 176.340  1.00  0.00           H
ATOM     86  CA  VAL A   9     120.980  40.460 174.930  1.00  0.00           C
ATOM     87  CB  VAL A   9     120.190  41.420 175.820  1.00  0.00           C
ATOM     88  CG1 VAL A   9     119.220  42.240 174.960  1.00  0.00           C
ATOM     89  CG2 VAL A   9     119.340  40.630 176.820  1.00  0.00           C
ATOM     90  C   VAL A   9     121.710  41.230 173.830  1.00  0.00           C
ATOM     91  O   VAL A   9     121.570  40.850 172.670  1.00  0.00           O
ATOM     92  N   VAL A  10     122.440  42.300 174.120  1.00  0.00           N
ATOM     93  H   VAL A  10     122.340  42.810 174.980  1.00  0.00           H
ATOM     94  CA  VAL A  10     123.590  42.680 173.290  1.00  0.00           C
ATOM     95  CB  VAL A  10     123.730  44.200 173.220  1.00  0.00           C
ATOM     96  CG1 VAL A  10     125.060  44.530 172.540  1.00  0.00           C
ATOM     97  CG2 VAL A  10     122.480  44.780 172.550  1.00  0.00           C
ATOM     98  C   VAL A  10     124.800  41.900 173.800  1.00  0.00           C
ATOM     99  O   VAL A  10     125.300  42.170 174.890  1.00  0.00           O
ATOM    100  N   PRO A  11     125.310  40.930 173.040  1.00  0.00           N
ATOM    101  CA  PRO A  11     126.230  39.850 173.420  1.00  0.00           C
ATOM    102  CB  PRO A  11     126.730  39.160 172.150  1.00  0.00           C
ATOM    103  CG  PRO A  11     125.440  39.260 171.340  1.00  0.00           C
ATOM    104  CD  PRO A  11     125.020  40.700 171.620  1.00  0.00           C
ATOM    105  C   PRO A  11     127.510  40.250 174.160  1.00  0.00           C
ATOM    106  O   PRO A  11     128.170  41.240 173.850  1.00  0.00           O
ATOM    107  N   ASN A  12     127.700  39.620 175.320  1.00  0.00           N
ATOM    108  H   ASN A  12     127.190  38.770 175.460  1.00  0.00           H
ATOM    109  CA  ASN A  12     128.640  40.070 176.350  1.00  0.00           C
ATOM    110  CB  ASN A  12     130.100  39.980 175.880  1.00  0.00           C
ATOM    111  CG  ASN A  12     130.530  38.590 175.390  1.00  0.00           C
ATOM    112  OD1 ASN A  12     130.510  38.190 174.230  1.00  0.00           O
ATOM    113  ND2 ASN A  12     131.040  37.810 176.330  1.00  0.00           N
ATOM    114 1HD2 ASN A  12     131.060  38.110 177.280  1.00  0.00           H
ATOM    115 2HD2 ASN A  12     131.330  36.880 176.110  1.00  0.00           H
ATOM    116  C   ASN A  12     128.490  41.420 177.040  1.00  0.00           C
ATOM    117  O   ASN A  12     128.860  41.590 178.200  1.00  0.00           O
ATOM    118  N   ILE A  13     127.910  42.410 176.360  1.00  0.00           N
ATOM    119  H   ILE A  13     127.460  42.200 175.490  1.00  0.00           H
ATOM    120  CA  ILE A  13     127.770  43.770 176.900  1.00  0.00           C
ATOM    121  CB  ILE A  13     127.680  44.760 175.740  1.00  0.00           C
ATOM    122  CG1 ILE A  13     128.910  44.590 174.850  1.00  0.00           C
ATOM    123  CG2 ILE A  13     127.720  46.220 176.170  1.00  0.00           C
ATOM    124  CD  ILE A  13     128.720  45.220 173.470  1.00  0.00           C
ATOM    125  C   ILE A  13     126.590  43.930 177.860  1.00  0.00           C
ATOM    126  O   ILE A  13     126.800  44.570 178.890  1.00  0.00           O
ATOM    127  N   THR A  14     125.470  43.260 177.590  1.00  0.00           N
ATOM    128  H   THR A  14     125.200  42.850 176.720  1.00  0.00           H
ATOM    129  CA  THR A  14     124.280  43.270 178.440  1.00  0.00           C
ATOM    130  CB  THR A  14     123.130  44.190 178.020  1.00  0.00           C
ATOM    131  OG1 THR A  14     122.680  43.820 176.710  1.00  0.00           O
ATOM    132  HG1 THR A  14     121.880  44.350 176.430  1.00  0.00           H
ATOM    133  CG2 THR A  14     123.670  45.610 177.830  1.00  0.00           C
ATOM    134  C   THR A  14     123.620  41.900 178.670  1.00  0.00           C
ATOM    135  O   THR A  14     123.060  41.270 177.780  1.00  0.00           O
ATOM    136  N   TYR A  15     123.360  41.680 179.950  1.00  0.00           N
ATOM    137  H   TYR A  15     123.590  42.410 180.600  1.00  0.00           H
ATOM    138  CA  TYR A  15     122.660  40.550 180.560  1.00  0.00           C
ATOM    139  CB  TYR A  15     123.510  39.900 181.650  1.00  0.00           C
ATOM    140  CG  TYR A  15     124.790  39.260 181.120  1.00  0.00           C
ATOM    141  CD1 TYR A  15     125.860  40.090 180.820  1.00  0.00           C
ATOM    142  HD1 TYR A  15     125.760  41.120 180.490  1.00  0.00           H
ATOM    143  CD2 TYR A  15     124.950  37.880 181.140  1.00  0.00           C
ATOM    144  HD2 TYR A  15     124.140  37.190 181.390  1.00  0.00           H
ATOM    145  CE1 TYR A  15     127.130  39.510 180.740  1.00  0.00           C
ATOM    146  HE1 TYR A  15     128.020  40.120 180.570  1.00  0.00           H
ATOM    147  CE2 TYR A  15     126.170  37.280 180.840  1.00  0.00           C
ATOM    148  HE2 TYR A  15     126.150  36.260 180.450  1.00  0.00           H
ATOM    149  CZ  TYR A  15     127.260  38.140 180.870  1.00  0.00           C
ATOM    150  OH  TYR A  15     128.480  37.650 181.210  1.00  0.00           O
ATOM    151  HH  TYR A  15     129.150  38.380 181.330  1.00  0.00           H
ATOM    152  C   TYR A  15     121.280  40.910 181.120  1.00  0.00           C
ATOM    153  O   TYR A  15     121.120  41.650 182.090  1.00  0.00           O
ATOM    154  N   GLN A  16     120.270  40.100 180.800  1.00  0.00           N
ATOM    155  H   GLN A  16     120.380  39.540 179.980  1.00  0.00           H
ATOM    156  CA  GLN A  16     118.990  39.880 181.480  1.00  0.00           C
ATOM    157  CB  GLN A  16     117.820  39.700 180.510  1.00  0.00           C
ATOM    158  CG  GLN A  16     117.390  41.020 179.850  1.00  0.00           C
ATOM    159  CD  GLN A  16     116.130  40.670 179.060  1.00  0.00           C
ATOM    160  OE1 GLN A  16     116.200  40.400 177.860  1.00  0.00           O
ATOM    161  NE2 GLN A  16     114.960  41.090 179.530  1.00  0.00           N
ATOM    162 1HE2 GLN A  16     114.850  41.650 180.350  1.00  0.00           H
ATOM    163 2HE2 GLN A  16     114.120  40.760 179.110  1.00  0.00           H
ATOM    164  C   GLN A  16     119.060  38.750 182.520  1.00  0.00           C
ATOM    165  O   GLN A  16     119.150  37.580 182.150  1.00  0.00           O
ATOM    166  N   CYS A  17     118.730  39.050 183.770  1.00  0.00           N
ATOM    167  H   CYS A  17     118.410  39.930 184.100  1.00  0.00           H
ATOM    168  CA  CYS A  17     119.000  38.070 184.840  1.00  0.00           C
ATOM    169  CB  CYS A  17     119.890  38.620 185.950  1.00  0.00           C
ATOM    170  SG  CYS A  17     121.550  39.130 185.360  1.00  0.00           S
ATOM    171  C   CYS A  17     117.830  37.330 185.490  1.00  0.00           C
ATOM    172  O   CYS A  17     118.030  36.420 186.290  1.00  0.00           O
ATOM    173  N   MET A  18     116.610  37.710 185.110  1.00  0.00           N
ATOM    174  H   MET A  18     116.500  38.230 184.260  1.00  0.00           H
ATOM    175  CA  MET A  18     115.340  37.270 185.700  1.00  0.00           C
ATOM    176  CB  MET A  18     114.200  38.090 185.100  1.00  0.00           C
ATOM    177  CG  MET A  18     113.770  38.030 183.630  1.00  0.00           C
ATOM    178  SD  MET A  18     115.250  37.860 182.560  1.00  0.00           S
ATOM    179  CE  MET A  18     114.350  38.360 181.110  1.00  0.00           C
ATOM    180  C   MET A  18     115.060  35.770 185.660  1.00  0.00           C
ATOM    181  O   MET A  18     115.590  35.080 184.790  1.00  0.00           O
ATOM    182  N   GLU A  19     114.260  35.380 186.650  1.00  0.00           N
ATOM    183  H   GLU A  19     113.950  35.990 187.380  1.00  0.00           H
ATOM    184  CA  GLU A  19     113.810  33.990 186.830  1.00  0.00           C
ATOM    185  CB  GLU A  19     113.020  33.590 185.590  1.00  0.00           C
ATOM    186  CG  GLU A  19     111.680  34.330 185.580  1.00  0.00           C
ATOM    187  CD  GLU A  19     110.600  33.880 184.590  1.00  0.00           C
ATOM    188  OE1 GLU A  19     109.660  34.650 184.300  1.00  0.00           O
ATOM    189  OE2 GLU A  19     110.640  32.730 184.100  1.00  0.00           O
ATOM    190  C   GLU A  19     114.890  32.920 187.050  1.00  0.00           C
ATOM    191  O   GLU A  19     114.570  31.860 187.570  1.00  0.00           O
ATOM    192  N   LEU A  20     116.120  33.120 186.590  1.00  0.00           N
ATOM    193  H   LEU A  20     116.390  33.770 185.880  1.00  0.00           H
ATOM    194  CA  LEU A  20     117.260  32.220 186.850  1.00  0.00           C
ATOM    195  CB  LEU A  20     118.450  32.700 186.010  1.00  0.00           C
ATOM    196  CG  LEU A  20     118.340  32.690 184.490  1.00  0.00           C
ATOM    197  CD1 LEU A  20     118.860  34.010 183.910  1.00  0.00           C
ATOM    198  CD2 LEU A  20     119.000  31.480 183.820  1.00  0.00           C
ATOM    199  C   LEU A  20     117.750  32.020 188.280  1.00  0.00           C
ATOM    200  O   LEU A  20     117.830  32.950 189.080  1.00  0.00           O
ATOM    201  N   ASN A  21     118.260  30.810 188.490  1.00  0.00           N
ATOM    202  H   ASN A  21     118.100  30.060 187.840  1.00  0.00           H
ATOM    203  CA  ASN A  21     118.750  30.270 189.760  1.00  0.00           C
ATOM    204  CB  ASN A  21     118.750  28.740 189.790  1.00  0.00           C
ATOM    205  CG  ASN A  21     117.340  28.170 189.980  1.00  0.00           C
ATOM    206  OD1 ASN A  21     116.790  28.430 191.050  1.00  0.00           O
ATOM    207  ND2 ASN A  21     116.640  27.880 188.890  1.00  0.00           N
ATOM    208 1HD2 ASN A  21     117.060  27.960 187.990  1.00  0.00           H
ATOM    209 2HD2 ASN A  21     115.780  27.360 188.890  1.00  0.00           H
ATOM    210  C   ASN A  21     120.130  30.720 190.250  1.00  0.00           C
ATOM    211  O   ASN A  21     121.170  30.310 189.740  1.00  0.00           O
ATOM    212  N   PHE A  22     120.010  31.520 191.300  1.00  0.00           N
ATOM    213  H   PHE A  22     119.180  32.000 191.580  1.00  0.00           H
ATOM    214  CA  PHE A  22     121.040  31.980 192.250  1.00  0.00           C
ATOM    215  CB  PHE A  22     122.020  32.870 191.500  1.00  0.00           C
ATOM    216  CG  PHE A  22     121.460  33.960 190.580  1.00  0.00           C
ATOM    217  CD1 PHE A  22     121.060  35.200 191.070  1.00  0.00           C
ATOM    218  HD1 PHE A  22     121.410  35.490 192.060  1.00  0.00           H
ATOM    219  CD2 PHE A  22     121.450  33.690 189.210  1.00  0.00           C
ATOM    220  HD2 PHE A  22     121.710  32.720 188.780  1.00  0.00           H
ATOM    221  CE1 PHE A  22     120.580  36.180 190.210  1.00  0.00           C
ATOM    222  HE1 PHE A  22     120.200  37.060 190.730  1.00  0.00           H
ATOM    223  CE2 PHE A  22     120.930  34.660 188.360  1.00  0.00           C
ATOM    224  HE2 PHE A  22     120.960  34.470 187.280  1.00  0.00           H
ATOM    225  CZ  PHE A  22     120.490  35.870 188.860  1.00  0.00           C
ATOM    226  HZ  PHE A  22     119.830  36.500 188.250  1.00  0.00           H
ATOM    227  C   PHE A  22     120.620  32.510 193.630  1.00  0.00           C
ATOM    228  O   PHE A  22     119.450  32.870 193.730  1.00  0.00           O
ATOM    229  N   TYR A  23     121.570  32.610 194.550  1.00  0.00           N
ATOM    230  H   TYR A  23     122.340  31.980 194.400  1.00  0.00           H
ATOM    231  CA  TYR A  23     121.490  32.980 195.970  1.00  0.00           C
ATOM    232  CB  TYR A  23     122.460  32.050 196.700  1.00  0.00           C
ATOM    233  CG  TYR A  23     122.350  32.020 198.230  1.00  0.00           C
ATOM    234  CD1 TYR A  23     123.230  32.830 198.930  1.00  0.00           C
ATOM    235  HD1 TYR A  23     123.960  33.480 198.430  1.00  0.00           H
ATOM    236  CD2 TYR A  23     121.430  31.260 198.940  1.00  0.00           C
ATOM    237  HD2 TYR A  23     120.890  30.540 198.340  1.00  0.00           H
ATOM    238  CE1 TYR A  23     123.080  32.840 200.310  1.00  0.00           C
ATOM    239  HE1 TYR A  23     123.680  33.540 200.890  1.00  0.00           H
ATOM    240  CE2 TYR A  23     121.370  31.230 200.330  1.00  0.00           C
ATOM    241  HE2 TYR A  23     120.700  30.520 200.800  1.00  0.00           H
ATOM    242  CZ  TYR A  23     122.160  32.110 201.060  1.00  0.00           C
ATOM    243  OH  TYR A  23     121.930  32.250 202.390  1.00  0.00           O
ATOM    244  HH  TYR A  23     121.020  31.920 202.640  1.00  0.00           H
ATOM    245  C   TYR A  23     121.950  34.440 196.130  1.00  0.00           C
ATOM    246  O   TYR A  23     121.380  35.180 196.920  1.00  0.00           O
ATOM    247  N   LYS A  24     123.150  34.710 195.630  1.00  0.00           N
ATOM    248  H   LYS A  24     123.680  33.890 195.410  1.00  0.00           H
ATOM    249  CA  LYS A  24     123.860  35.990 195.470  1.00  0.00           C
ATOM    250  CB  LYS A  24     125.260  35.810 196.060  1.00  0.00           C
ATOM    251  CG  LYS A  24     125.420  35.720 197.580  1.00  0.00           C
ATOM    252  CD  LYS A  24     126.840  35.540 198.130  1.00  0.00           C
ATOM    253  CE  LYS A  24     126.850  35.900 199.610  1.00  0.00           C
ATOM    254  NZ  LYS A  24     128.230  35.980 200.110  1.00  0.00           N
ATOM    255  HZ1 LYS A  24     128.610  35.060 200.230  1.00  0.00           H
ATOM    256  HZ2 LYS A  24     128.740  36.610 199.530  1.00  0.00           H
ATOM    257  HZ3 LYS A  24     128.180  36.350 201.040  1.00  0.00           H
ATOM    258  C   LYS A  24     124.070  36.340 194.000  1.00  0.00           C
ATOM    259  O   LYS A  24     124.640  35.560 193.240  1.00  0.00           O
ATOM    260  N   ILE A  25     123.540  37.490 193.600  1.00  0.00           N
ATOM    261  H   ILE A  25     122.990  37.900 194.330  1.00  0.00           H
ATOM    262  CA  ILE A  25     123.900  38.070 192.300  1.00  0.00           C
ATOM    263  CB  ILE A  25     122.870  39.170 192.020  1.00  0.00           C
ATOM    264  CG1 ILE A  25     123.030  39.900 190.680  1.00  0.00           C
ATOM    265  CG2 ILE A  25     122.730  40.260 193.090  1.00  0.00           C
ATOM    266  CD  ILE A  25     121.720  40.440 190.110  1.00  0.00           C
ATOM    267  C   ILE A  25     125.380  38.440 192.310  1.00  0.00           C
ATOM    268  O   ILE A  25     125.740  39.120 193.260  1.00  0.00           O
ATOM    269  N   PRO A  26     126.010  38.080 191.190  1.00  0.00           N
ATOM    270  CA  PRO A  26     127.420  38.460 191.030  1.00  0.00           C
ATOM    271  CB  PRO A  26     127.990  37.610 189.900  1.00  0.00           C
ATOM    272  CG  PRO A  26     126.740  37.590 189.030  1.00  0.00           C
ATOM    273  CD  PRO A  26     125.620  37.270 190.020  1.00  0.00           C
ATOM    274  C   PRO A  26     127.960  39.870 190.780  1.00  0.00           C
ATOM    275  O   PRO A  26     127.350  40.670 190.070  1.00  0.00           O
ATOM    276  N   ASP A  27     129.180  40.140 191.230  1.00  0.00           N
ATOM    277  H   ASP A  27     129.880  39.430 191.280  1.00  0.00           H
ATOM    278  CA  ASP A  27     129.720  41.500 191.360  1.00  0.00           C
ATOM    279  CB  ASP A  27     130.880  41.590 192.350  1.00  0.00           C
ATOM    280  CG  ASP A  27     132.130  40.710 192.290  1.00  0.00           C
ATOM    281  OD1 ASP A  27     133.130  41.030 191.610  1.00  0.00           O
ATOM    282  OD2 ASP A  27     131.970  39.710 193.030  1.00  0.00           O
ATOM    283  C   ASP A  27     130.150  42.140 190.030  1.00  0.00           C
ATOM    284  O   ASP A  27     130.720  41.500 189.150  1.00  0.00           O
ATOM    285  N   ASN A  28     129.670  43.380 189.960  1.00  0.00           N
ATOM    286  H   ASN A  28     129.320  43.920 190.720  1.00  0.00           H
ATOM    287  CA  ASN A  28     129.800  44.230 188.760  1.00  0.00           C
ATOM    288  CB  ASN A  28     131.170  44.890 188.580  1.00  0.00           C
ATOM    289  CG  ASN A  28     131.560  45.910 189.650  1.00  0.00           C
ATOM    290  OD1 ASN A  28     131.490  47.130 189.480  1.00  0.00           O
ATOM    291  ND2 ASN A  28     132.390  45.440 190.570  1.00  0.00           N
ATOM    292 1HD2 ASN A  28     132.790  44.540 190.420  1.00  0.00           H
ATOM    293 2HD2 ASN A  28     132.970  46.020 191.160  1.00  0.00           H
ATOM    294  C   ASN A  28     129.280  43.670 187.440  1.00  0.00           C
ATOM    295  O   ASN A  28     129.900  43.800 186.380  1.00  0.00           O
ATOM    296  N   LEU A  29     128.210  42.890 187.550  1.00  0.00           N
ATOM    297  H   LEU A  29     127.730  42.770 188.410  1.00  0.00           H
ATOM    298  CA  LEU A  29     127.520  42.320 186.380  1.00  0.00           C
ATOM    299  CB  LEU A  29     126.450  41.380 186.950  1.00  0.00           C
ATOM    300  CG  LEU A  29     125.270  40.890 186.110  1.00  0.00           C
ATOM    301  CD1 LEU A  29     125.590  39.750 185.140  1.00  0.00           C
ATOM    302  CD2 LEU A  29     124.230  40.340 187.090  1.00  0.00           C
ATOM    303  C   LEU A  29     126.840  43.310 185.430  1.00  0.00           C
ATOM    304  O   LEU A  29     125.910  44.010 185.810  1.00  0.00           O
ATOM    305  N   PRO A  30     127.340  43.400 184.200  1.00  0.00           N
ATOM    306  CA  PRO A  30     126.920  44.280 183.090  1.00  0.00           C
ATOM    307  CB  PRO A  30     128.000  44.130 182.020  1.00  0.00           C
ATOM    308  CG  PRO A  30     128.410  42.660 182.170  1.00  0.00           C
ATOM    309  CD  PRO A  30     128.210  42.350 183.650  1.00  0.00           C
ATOM    310  C   PRO A  30     125.470  44.070 182.670  1.00  0.00           C
ATOM    311  O   PRO A  30     125.100  43.620 181.580  1.00  0.00           O
ATOM    312  N   PHE A  31     124.500  44.580 183.430  1.00  0.00           N
ATOM    313  H   PHE A  31     124.810  45.100 184.230  1.00  0.00           H
ATOM    314  CA  PHE A  31     123.060  44.670 183.160  1.00  0.00           C
ATOM    315  CB  PHE A  31     122.470  45.220 184.460  1.00  0.00           C
ATOM    316  CG  PHE A  31     121.980  44.310 185.590  1.00  0.00           C
ATOM    317  CD1 PHE A  31     122.570  44.580 186.820  1.00  0.00           C
ATOM    318  HD1 PHE A  31     123.370  45.320 186.930  1.00  0.00           H
ATOM    319  CD2 PHE A  31     121.000  43.320 185.460  1.00  0.00           C
ATOM    320  HD2 PHE A  31     120.840  42.850 184.490  1.00  0.00           H
ATOM    321  CE1 PHE A  31     122.030  43.980 187.950  1.00  0.00           C
ATOM    322  HE1 PHE A  31     122.540  44.200 188.890  1.00  0.00           H
ATOM    323  CE2 PHE A  31     120.430  42.810 186.610  1.00  0.00           C
ATOM    324  HE2 PHE A  31     119.610  42.130 186.410  1.00  0.00           H
ATOM    325  CZ  PHE A  31     120.940  43.130 187.870  1.00  0.00           C
ATOM    326  HZ  PHE A  31     120.340  42.830 188.730  1.00  0.00           H
ATOM    327  C   PHE A  31     122.350  45.380 182.010  1.00  0.00           C
ATOM    328  O   PHE A  31     122.910  45.980 181.100  1.00  0.00           O
ATOM    329  N   SER A  32     121.200  44.750 181.790  1.00  0.00           N
ATOM    330  H   SER A  32     121.030  43.850 182.180  1.00  0.00           H
ATOM    331  CA  SER A  32     120.180  45.190 180.820  1.00  0.00           C
ATOM    332  CB  SER A  32     118.980  44.260 181.030  1.00  0.00           C
ATOM    333  OG  SER A  32     118.320  44.520 182.270  1.00  0.00           O
ATOM    334  HG  SER A  32     118.200  45.510 182.360  1.00  0.00           H
ATOM    335  C   SER A  32     119.640  46.620 180.810  1.00  0.00           C
ATOM    336  O   SER A  32     119.370  47.260 181.830  1.00  0.00           O
ATOM    337  N   THR A  33     119.530  47.110 179.580  1.00  0.00           N
ATOM    338  H   THR A  33     119.220  46.620 178.770  1.00  0.00           H
ATOM    339  CA  THR A  33     119.230  48.530 179.340  1.00  0.00           C
ATOM    340  CB  THR A  33     119.560  48.890 177.890  1.00  0.00           C
ATOM    341  OG1 THR A  33     118.880  47.960 177.030  1.00  0.00           O
ATOM    342  HG1 THR A  33     118.360  48.390 176.290  1.00  0.00           H
ATOM    343  CG2 THR A  33     121.040  48.680 177.600  1.00  0.00           C
ATOM    344  C   THR A  33     117.760  48.850 179.590  1.00  0.00           C
ATOM    345  O   THR A  33     116.870  48.000 179.510  1.00  0.00           O
ATOM    346  N   LYS A  34     117.490  50.130 179.860  1.00  0.00           N
ATOM    347  H   LYS A  34     118.160  50.830 179.600  1.00  0.00           H
ATOM    348  CA  LYS A  34     116.240  50.740 180.330  1.00  0.00           C
ATOM    349  CB  LYS A  34     115.290  50.940 179.150  1.00  0.00           C
ATOM    350  CG  LYS A  34     115.690  51.860 177.990  1.00  0.00           C
ATOM    351  CD  LYS A  34     114.620  51.880 176.900  1.00  0.00           C
ATOM    352  CE  LYS A  34     115.280  52.690 175.770  1.00  0.00           C
ATOM    353  NZ  LYS A  34     114.530  52.870 174.520  1.00  0.00           N
ATOM    354  HZ1 LYS A  34     115.070  53.450 173.900  1.00  0.00           H
ATOM    355  HZ2 LYS A  34     114.360  51.970 174.130  1.00  0.00           H
ATOM    356  HZ3 LYS A  34     113.680  53.400 174.570  1.00  0.00           H
ATOM    357  C   LYS A  34     115.560  50.130 181.560  1.00  0.00           C
ATOM    358  O   LYS A  34     115.210  50.890 182.450  1.00  0.00           O
ATOM    359  N   ASN A  35     115.120  48.880 181.460  1.00  0.00           N
ATOM    360  H   ASN A  35     115.510  48.330 180.720  1.00  0.00           H
ATOM    361  CA  ASN A  35     114.550  48.150 182.600  1.00  0.00           C
ATOM    362  CB  ASN A  35     113.370  47.320 182.090  1.00  0.00           C
ATOM    363  CG  ASN A  35     112.560  46.610 183.180  1.00  0.00           C
ATOM    364  OD1 ASN A  35     111.500  47.030 183.660  1.00  0.00           O
ATOM    365  ND2 ASN A  35     112.870  45.360 183.490  1.00  0.00           N
ATOM    366 1HD2 ASN A  35     113.500  44.870 182.880  1.00  0.00           H
ATOM    367 2HD2 ASN A  35     112.300  45.050 184.250  1.00  0.00           H
ATOM    368  C   ASN A  35     115.670  47.150 182.910  1.00  0.00           C
ATOM    369  O   ASN A  35     116.300  46.550 182.050  1.00  0.00           O
ATOM    370  N   LEU A  36     116.000  47.100 184.200  1.00  0.00           N
ATOM    371  H   LEU A  36     115.530  47.710 184.840  1.00  0.00           H
ATOM    372  CA  LEU A  36     116.870  46.140 184.890  1.00  0.00           C
ATOM    373  CB  LEU A  36     117.360  46.840 186.150  1.00  0.00           C
ATOM    374  CG  LEU A  36     118.320  48.030 186.020  1.00  0.00           C
ATOM    375  CD1 LEU A  36     119.170  48.070 187.290  1.00  0.00           C
ATOM    376  CD2 LEU A  36     119.150  47.890 184.750  1.00  0.00           C
ATOM    377  C   LEU A  36     116.070  44.890 185.280  1.00  0.00           C
ATOM    378  O   LEU A  36     115.400  44.870 186.310  1.00  0.00           O
ATOM    379  N   ASP A  37     116.240  43.910 184.400  1.00  0.00           N
ATOM    380  H   ASP A  37     117.080  43.890 183.860  1.00  0.00           H
ATOM    381  CA  ASP A  37     115.510  42.630 184.430  1.00  0.00           C
ATOM    382  CB  ASP A  37     115.430  42.020 183.030  1.00  0.00           C
ATOM    383  CG  ASP A  37     114.250  42.630 182.260  1.00  0.00           C
ATOM    384  OD1 ASP A  37     114.370  43.560 181.440  1.00  0.00           O
ATOM    385  OD2 ASP A  37     113.190  42.010 182.490  1.00  0.00           O
ATOM    386  C   ASP A  37     115.940  41.670 185.540  1.00  0.00           C
ATOM    387  O   ASP A  37     116.760  40.800 185.230  1.00  0.00           O
ATOM    388  N   LEU A  38     115.280  41.800 186.690  1.00  0.00           N
ATOM    389  H   LEU A  38     114.900  42.710 186.820  1.00  0.00           H
ATOM    390  CA  LEU A  38     115.540  40.950 187.860  1.00  0.00           C
ATOM    391  CB  LEU A  38     116.630  41.620 188.690  1.00  0.00           C
ATOM    392  CG  LEU A  38     117.290  40.930 189.890  1.00  0.00           C
ATOM    393  CD1 LEU A  38     117.920  39.660 189.310  1.00  0.00           C
ATOM    394  CD2 LEU A  38     118.240  41.810 190.710  1.00  0.00           C
ATOM    395  C   LEU A  38     114.160  40.750 188.480  1.00  0.00           C
ATOM    396  O   LEU A  38     113.530  41.680 188.970  1.00  0.00           O
ATOM    397  N   SER A  39     113.680  39.510 188.460  1.00  0.00           N
ATOM    398  H   SER A  39     114.300  38.770 188.190  1.00  0.00           H
ATOM    399  CA  SER A  39     112.330  39.200 188.980  1.00  0.00           C
ATOM    400  CB  SER A  39     111.230  39.820 188.110  1.00  0.00           C
ATOM    401  OG  SER A  39     109.930  39.460 188.580  1.00  0.00           O
ATOM    402  HG  SER A  39     109.580  40.280 189.050  1.00  0.00           H
ATOM    403  C   SER A  39     112.080  37.700 189.130  1.00  0.00           C
ATOM    404  O   SER A  39     112.850  36.960 188.530  1.00  0.00           O
ATOM    405  N   PHE A  40     111.450  37.320 190.230  1.00  0.00           N
ATOM    406  H   PHE A  40     111.010  38.100 190.670  1.00  0.00           H
ATOM    407  CA  PHE A  40     111.210  35.940 190.690  1.00  0.00           C
ATOM    408  CB  PHE A  40     110.170  35.260 189.790  1.00  0.00           C
ATOM    409  CG  PHE A  40     108.790  35.490 190.410  1.00  0.00           C
ATOM    410  CD1 PHE A  40     107.820  36.360 189.930  1.00  0.00           C
ATOM    411  HD1 PHE A  40     108.100  37.000 189.100  1.00  0.00           H
ATOM    412  CD2 PHE A  40     108.470  34.610 191.440  1.00  0.00           C
ATOM    413  HD2 PHE A  40     109.270  34.060 191.940  1.00  0.00           H
ATOM    414  CE1 PHE A  40     106.530  36.320 190.450  1.00  0.00           C
ATOM    415  HE1 PHE A  40     105.880  37.090 190.030  1.00  0.00           H
ATOM    416  CE2 PHE A  40     107.190  34.650 191.980  1.00  0.00           C
ATOM    417  HE2 PHE A  40     106.950  33.960 192.790  1.00  0.00           H
ATOM    418  CZ  PHE A  40     106.200  35.510 191.530  1.00  0.00           C
ATOM    419  HZ  PHE A  40     105.310  35.770 192.090  1.00  0.00           H
ATOM    420  C   PHE A  40     112.320  34.940 190.990  1.00  0.00           C
ATOM    421  O   PHE A  40     112.060  33.930 191.640  1.00  0.00           O
ATOM    422  N   ASN A  41     113.510  35.530 190.850  1.00  0.00           N
ATOM    423  H   ASN A  41     113.700  36.320 190.260  1.00  0.00           H
ATOM    424  CA  ASN A  41     114.770  34.880 191.230  1.00  0.00           C
ATOM    425  CB  ASN A  41     115.980  35.800 191.030  1.00  0.00           C
ATOM    426  CG  ASN A  41     116.200  36.290 189.590  1.00  0.00           C
ATOM    427  OD1 ASN A  41     115.620  37.280 189.140  1.00  0.00           O
ATOM    428  ND2 ASN A  41     116.890  35.490 188.790  1.00  0.00           N
ATOM    429 1HD2 ASN A  41     117.030  34.560 189.150  1.00  0.00           H
ATOM    430 2HD2 ASN A  41     117.320  35.840 187.960  1.00  0.00           H
ATOM    431  C   ASN A  41     114.750  34.370 192.670  1.00  0.00           C
ATOM    432  O   ASN A  41     114.150  35.010 193.540  1.00  0.00           O
ATOM    433  N   PRO A  42     115.580  33.390 193.020  1.00  0.00           N
ATOM    434  CA  PRO A  42     115.600  32.830 194.380  1.00  0.00           C
ATOM    435  CB  PRO A  42     115.970  31.360 194.200  1.00  0.00           C
ATOM    436  CG  PRO A  42     116.780  31.370 192.900  1.00  0.00           C
ATOM    437  CD  PRO A  42     116.020  32.390 192.040  1.00  0.00           C
ATOM    438  C   PRO A  42     116.550  33.660 195.250  1.00  0.00           C
ATOM    439  O   PRO A  42     117.130  33.050 196.150  1.00  0.00           O
ATOM    440  N   LEU A  43     116.480  34.980 195.150  1.00  0.00           N
ATOM    441  H   LEU A  43     115.600  35.410 194.910  1.00  0.00           H
ATOM    442  CA  LEU A  43     117.570  35.900 195.520  1.00  0.00           C
ATOM    443  CB  LEU A  43     117.250  37.220 194.820  1.00  0.00           C
ATOM    444  CG  LEU A  43     118.450  38.060 194.390  1.00  0.00           C
ATOM    445  CD1 LEU A  43     119.030  37.510 193.080  1.00  0.00           C
ATOM    446  CD2 LEU A  43     117.920  39.420 193.960  1.00  0.00           C
ATOM    447  C   LEU A  43     117.450  36.080 197.040  1.00  0.00           C
ATOM    448  O   LEU A  43     116.360  36.380 197.510  1.00  0.00           O
ATOM    449  N   ARG A  44     118.360  35.570 197.870  1.00  0.00           N
ATOM    450  H   ARG A  44     119.090  35.010 197.470  1.00  0.00           H
ATOM    451  CA  ARG A  44     118.470  35.870 199.300  1.00  0.00           C
ATOM    452  CB  ARG A  44     119.050  34.600 199.930  1.00  0.00           C
ATOM    453  CG  ARG A  44     118.210  33.340 199.740  1.00  0.00           C
ATOM    454  CD  ARG A  44     116.710  33.520 199.940  1.00  0.00           C
ATOM    455  NE  ARG A  44     115.800  32.400 199.640  1.00  0.00           N
ATOM    456  HE  ARG A  44     115.860  31.590 200.220  1.00  0.00           H
ATOM    457  CZ  ARG A  44     114.890  32.480 198.660  1.00  0.00           C
ATOM    458  NH1 ARG A  44     114.600  33.570 197.940  1.00  0.00           N
ATOM    459 1HH1 ARG A  44     115.040  34.450 198.110  1.00  0.00           H
ATOM    460 2HH1 ARG A  44     113.900  33.530 197.220  1.00  0.00           H
ATOM    461  NH2 ARG A  44     114.290  31.350 198.280  1.00  0.00           N
ATOM    462 1HH2 ARG A  44     114.670  30.460 198.560  1.00  0.00           H
ATOM    463 2HH2 ARG A  44     113.550  31.510 197.630  1.00  0.00           H
ATOM    464  C   ARG A  44     119.340  37.090 199.580  1.00  0.00           C
ATOM    465  O   ARG A  44     119.110  37.770 200.580  1.00  0.00           O
ATOM    466  N   HIS A  45     120.400  37.200 198.780  1.00  0.00           N
ATOM    467  H   HIS A  45     120.570  36.580 198.020  1.00  0.00           H
ATOM    468  CA  HIS A  45     121.430  38.230 198.980  1.00  0.00           C
ATOM    469  CB  HIS A  45     122.780  37.600 199.350  1.00  0.00           C
ATOM    470  CG  HIS A  45     123.640  38.630 200.100  1.00  0.00           C
ATOM    471  ND1 HIS A  45     123.510  38.760 201.410  1.00  0.00           N
ATOM    472  CD2 HIS A  45     124.780  39.210 199.730  1.00  0.00           C
ATOM    473  HD2 HIS A  45     125.290  39.200 198.770  1.00  0.00           H
ATOM    474  CE1 HIS A  45     124.620  39.360 201.830  1.00  0.00           C
ATOM    475  HE1 HIS A  45     124.830  39.730 202.830  1.00  0.00           H
ATOM    476  NE2 HIS A  45     125.470  39.560 200.820  1.00  0.00           N
ATOM    477  HE2 HIS A  45     126.290  40.120 200.820  1.00  0.00           H
ATOM    478  C   HIS A  45     121.620  39.220 197.830  1.00  0.00           C
ATOM    479  O   HIS A  45     121.530  38.990 196.630  1.00  0.00           O
ATOM    480  N   LEU A  46     121.580  40.490 198.240  1.00  0.00           N
ATOM    481  H   LEU A  46     121.670  40.600 199.230  1.00  0.00           H
ATOM    482  CA  LEU A  46     121.750  41.690 197.410  1.00  0.00           C
ATOM    483  CB  LEU A  46     120.420  42.450 197.490  1.00  0.00           C
ATOM    484  CG  LEU A  46     120.030  43.250 196.250  1.00  0.00           C
ATOM    485  CD1 LEU A  46     119.460  42.290 195.190  1.00  0.00           C
ATOM    486  CD2 LEU A  46     118.850  44.180 196.510  1.00  0.00           C
ATOM    487  C   LEU A  46     122.990  42.470 197.840  1.00  0.00           C
ATOM    488  O   LEU A  46     123.060  43.290 198.750  1.00  0.00           O
ATOM    489  N   GLY A  47     124.100  42.030 197.240  1.00  0.00           N
ATOM    490  H   GLY A  47     123.950  41.430 196.450  1.00  0.00           H
ATOM    491  CA  GLY A  47     125.460  42.410 197.640  1.00  0.00           C
ATOM    492  C   GLY A  47     126.330  43.530 197.080  1.00  0.00           C
ATOM    493  O   GLY A  47     126.050  44.020 195.980  1.00  0.00           O
ATOM    494  N   SER A  48     127.300  43.820 197.940  1.00  0.00           N
ATOM    495  H   SER A  48     127.280  43.370 198.830  1.00  0.00           H
ATOM    496  CA  SER A  48     128.310  44.820 197.580  1.00  0.00           C
ATOM    497  CB  SER A  48     129.680  44.670 198.240  1.00  0.00           C
ATOM    498  OG  SER A  48     129.770  44.850 199.660  1.00  0.00           O
ATOM    499  HG  SER A  48     129.070  45.520 199.870  1.00  0.00           H
ATOM    500  C   SER A  48     128.610  44.990 196.090  1.00  0.00           C
ATOM    501  O   SER A  48     128.860  43.970 195.450  1.00  0.00           O
ATOM    502  N   TYR A  49     128.240  46.130 195.520  1.00  0.00           N
ATOM    503  H   TYR A  49     127.760  46.800 196.090  1.00  0.00           H
ATOM    504  CA  TYR A  49     128.520  46.450 194.110  1.00  0.00           C
ATOM    505  CB  TYR A  49     129.890  47.040 193.790  1.00  0.00           C
ATOM    506  CG  TYR A  49     131.000  46.240 194.470  1.00  0.00           C
ATOM    507  CD1 TYR A  49     131.670  45.290 193.710  1.00  0.00           C
ATOM    508  HD1 TYR A  49     131.180  44.820 192.850  1.00  0.00           H
ATOM    509  CD2 TYR A  49     131.610  46.660 195.650  1.00  0.00           C
ATOM    510  HD2 TYR A  49     130.840  47.080 196.300  1.00  0.00           H
ATOM    511  CE1 TYR A  49     132.910  44.750 194.010  1.00  0.00           C
ATOM    512  HE1 TYR A  49     133.250  43.830 193.530  1.00  0.00           H
ATOM    513  CE2 TYR A  49     132.880  46.190 195.930  1.00  0.00           C
ATOM    514  HE2 TYR A  49     133.420  46.640 196.770  1.00  0.00           H
ATOM    515  CZ  TYR A  49     133.510  45.210 195.170  1.00  0.00           C
ATOM    516  OH  TYR A  49     134.590  44.590 195.730  1.00  0.00           O
ATOM    517  HH  TYR A  49     134.660  43.620 195.520  1.00  0.00           H
ATOM    518  C   TYR A  49     128.020  45.470 193.050  1.00  0.00           C
ATOM    519  O   TYR A  49     128.650  45.440 191.990  1.00  0.00           O
ATOM    520  N   SER A  50     126.900  44.790 193.290  1.00  0.00           N
ATOM    521  H   SER A  50     126.670  44.660 194.260  1.00  0.00           H
ATOM    522  CA  SER A  50     126.200  43.940 192.310  1.00  0.00           C
ATOM    523  CB  SER A  50     125.140  43.130 193.050  1.00  0.00           C
ATOM    524  OG  SER A  50     124.330  43.980 193.870  1.00  0.00           O
ATOM    525  HG  SER A  50     124.580  43.830 194.820  1.00  0.00           H
ATOM    526  C   SER A  50     125.620  44.700 191.120  1.00  0.00           C
ATOM    527  O   SER A  50     125.770  44.290 189.970  1.00  0.00           O
ATOM    528  N   PHE A  51     124.910  45.760 191.480  1.00  0.00           N
ATOM    529  H   PHE A  51     124.440  45.870 192.360  1.00  0.00           H
ATOM    530  CA  PHE A  51     124.310  46.650 190.470  1.00  0.00           C
ATOM    531  CB  PHE A  51     123.270  47.590 191.100  1.00  0.00           C
ATOM    532  CG  PHE A  51     122.080  46.660 191.380  1.00  0.00           C
ATOM    533  CD1 PHE A  51     121.940  45.910 192.530  1.00  0.00           C
ATOM    534  HD1 PHE A  51     122.300  46.360 193.460  1.00  0.00           H
ATOM    535  CD2 PHE A  51     121.220  46.540 190.290  1.00  0.00           C
ATOM    536  HD2 PHE A  51     121.200  47.250 189.470  1.00  0.00           H
ATOM    537  CE1 PHE A  51     120.840  45.060 192.610  1.00  0.00           C
ATOM    538  HE1 PHE A  51     120.640  44.700 193.620  1.00  0.00           H
ATOM    539  CE2 PHE A  51     120.120  45.690 190.360  1.00  0.00           C
ATOM    540  HE2 PHE A  51     119.420  45.670 189.520  1.00  0.00           H
ATOM    541  CZ  PHE A  51     119.930  45.040 191.570  1.00  0.00           C
ATOM    542  HZ  PHE A  51     118.980  44.490 191.560  1.00  0.00           H
ATOM    543  C   PHE A  51     125.450  47.380 189.750  1.00  0.00           C
ATOM    544  O   PHE A  51     125.860  48.400 190.290  1.00  0.00           O
ATOM    545  N   PHE A  52     125.800  46.980 188.530  1.00  0.00           N
ATOM    546  H   PHE A  52     125.230  46.270 188.120  1.00  0.00           H
ATOM    547  CA  PHE A  52     126.740  47.650 187.610  1.00  0.00           C
ATOM    548  CB  PHE A  52     127.090  46.930 186.310  1.00  0.00           C
ATOM    549  CG  PHE A  52     128.060  47.510 185.270  1.00  0.00           C
ATOM    550  CD1 PHE A  52     129.240  46.800 185.080  1.00  0.00           C
ATOM    551  HD1 PHE A  52     129.670  46.280 185.930  1.00  0.00           H
ATOM    552  CD2 PHE A  52     127.600  48.250 184.180  1.00  0.00           C
ATOM    553  HD2 PHE A  52     126.710  48.840 184.400  1.00  0.00           H
ATOM    554  CE1 PHE A  52     129.860  46.800 183.840  1.00  0.00           C
ATOM    555  HE1 PHE A  52     130.530  45.970 183.600  1.00  0.00           H
ATOM    556  CE2 PHE A  52     128.290  48.350 182.980  1.00  0.00           C
ATOM    557  HE2 PHE A  52     128.010  49.120 182.260  1.00  0.00           H
ATOM    558  CZ  PHE A  52     129.440  47.610 182.790  1.00  0.00           C
ATOM    559  HZ  PHE A  52     130.240  47.870 182.090  1.00  0.00           H
ATOM    560  C   PHE A  52     126.290  49.040 187.180  1.00  0.00           C
ATOM    561  O   PHE A  52     125.170  49.230 186.710  1.00  0.00           O
ATOM    562  N   SER A  53     127.210  50.010 187.180  1.00  0.00           N
ATOM    563  H   SER A  53     128.190  49.840 187.190  1.00  0.00           H
ATOM    564  CA  SER A  53     126.810  51.410 186.990  1.00  0.00           C
ATOM    565  CB  SER A  53     127.580  52.350 187.920  1.00  0.00           C
ATOM    566  OG  SER A  53     127.310  53.680 187.480  1.00  0.00           O
ATOM    567  HG  SER A  53     127.690  54.310 188.160  1.00  0.00           H
ATOM    568  C   SER A  53     126.910  51.870 185.530  1.00  0.00           C
ATOM    569  O   SER A  53     127.860  51.560 184.810  1.00  0.00           O
ATOM    570  N   PHE A  54     125.960  52.680 185.070  1.00  0.00           N
ATOM    571  H   PHE A  54     125.430  53.210 185.740  1.00  0.00           H
ATOM    572  CA  PHE A  54     125.700  53.150 183.700  1.00  0.00           C
ATOM    573  CB  PHE A  54     125.250  52.050 182.750  1.00  0.00           C
ATOM    574  CG  PHE A  54     124.090  51.060 182.880  1.00  0.00           C
ATOM    575  CD1 PHE A  54     123.170  50.820 181.870  1.00  0.00           C
ATOM    576  HD1 PHE A  54     123.240  51.350 180.920  1.00  0.00           H
ATOM    577  CD2 PHE A  54     124.170  50.190 183.960  1.00  0.00           C
ATOM    578  HD2 PHE A  54     124.750  50.600 184.790  1.00  0.00           H
ATOM    579  CE1 PHE A  54     122.390  49.670 182.000  1.00  0.00           C
ATOM    580  HE1 PHE A  54     121.780  49.400 181.140  1.00  0.00           H
ATOM    581  CE2 PHE A  54     123.350  49.080 184.110  1.00  0.00           C
ATOM    582  HE2 PHE A  54     123.200  48.650 185.100  1.00  0.00           H
ATOM    583  CZ  PHE A  54     122.490  48.780 183.060  1.00  0.00           C
ATOM    584  HZ  PHE A  54     121.790  47.960 183.240  1.00  0.00           H
ATOM    585  C   PHE A  54     124.590  54.200 183.650  1.00  0.00           C
ATOM    586  O   PHE A  54     123.910  54.440 184.650  1.00  0.00           O
ATOM    587  N   PRO A  55     124.380  54.950 182.580  1.00  0.00           N
ATOM    588  CA  PRO A  55     123.210  55.830 182.430  1.00  0.00           C
ATOM    589  CB  PRO A  55     123.720  57.170 181.880  1.00  0.00           C
ATOM    590  CG  PRO A  55     124.690  56.590 180.850  1.00  0.00           C
ATOM    591  CD  PRO A  55     125.340  55.400 181.550  1.00  0.00           C
ATOM    592  C   PRO A  55     121.910  55.440 181.740  1.00  0.00           C
ATOM    593  O   PRO A  55     121.730  54.260 181.420  1.00  0.00           O
ATOM    594  N   GLU A  56     120.950  56.350 181.590  1.00  0.00           N
ATOM    595  H   GLU A  56     120.940  57.230 182.060  1.00  0.00           H
ATOM    596  CA  GLU A  56     119.740  56.180 180.780  1.00  0.00           C
ATOM    597  CB  GLU A  56     120.060  56.020 179.300  1.00  0.00           C
ATOM    598  CG  GLU A  56     120.420  57.340 178.610  1.00  0.00           C
ATOM    599  CD  GLU A  56     121.020  57.120 177.220  1.00  0.00           C
ATOM    600  OE1 GLU A  56     120.240  57.090 176.250  1.00  0.00           O
ATOM    601  OE2 GLU A  56     122.250  57.140 177.000  1.00  0.00           O
ATOM    602  C   GLU A  56     118.810  55.070 181.300  1.00  0.00           C
ATOM    603  O   GLU A  56     118.080  54.420 180.550  1.00  0.00           O
ATOM    604  N   LEU A  57     118.680  55.020 182.620  1.00  0.00           N
ATOM    605  H   LEU A  57     118.710  55.880 183.130  1.00  0.00           H
ATOM    606  CA  LEU A  57     117.930  53.950 183.270  1.00  0.00           C
ATOM    607  CB  LEU A  57     118.770  53.320 184.380  1.00  0.00           C
ATOM    608  CG  LEU A  57     120.220  52.920 184.070  1.00  0.00           C
ATOM    609  CD1 LEU A  57     120.950  52.660 185.390  1.00  0.00           C
ATOM    610  CD2 LEU A  57     120.240  51.650 183.210  1.00  0.00           C
ATOM    611  C   LEU A  57     116.520  54.400 183.680  1.00  0.00           C
ATOM    612  O   LEU A  57     116.380  55.600 183.900  1.00  0.00           O
ATOM    613  N   GLN A  58     115.630  53.410 183.660  1.00  0.00           N
ATOM    614  H   GLN A  58     115.950  52.470 183.780  1.00  0.00           H
ATOM    615  CA  GLN A  58     114.310  53.800 184.180  1.00  0.00           C
ATOM    616  CB  GLN A  58     113.200  53.630 183.140  1.00  0.00           C
ATOM    617  CG  GLN A  58     113.210  54.780 182.130  1.00  0.00           C
ATOM    618  CD  GLN A  58     112.410  54.450 180.870  1.00  0.00           C
ATOM    619  OE1 GLN A  58     111.480  53.650 180.870  1.00  0.00           O
ATOM    620  NE2 GLN A  58     113.050  54.760 179.750  1.00  0.00           N
ATOM    621 1HE2 GLN A  58     113.920  55.250 179.790  1.00  0.00           H
ATOM    622 2HE2 GLN A  58     112.790  54.540 178.810  1.00  0.00           H
ATOM    623  C   GLN A  58     113.990  52.920 185.390  1.00  0.00           C
ATOM    624  O   GLN A  58     114.090  53.480 186.490  1.00  0.00           O
ATOM    625  N   VAL A  59     113.610  51.660 185.190  1.00  0.00           N
ATOM    626  H   VAL A  59     113.660  51.340 184.240  1.00  0.00           H
ATOM    627  CA  VAL A  59     113.140  50.700 186.190  1.00  0.00           C
ATOM    628  CB  VAL A  59     111.950  50.010 185.510  1.00  0.00           C
ATOM    629  CG1 VAL A  59     111.220  49.180 186.570  1.00  0.00           C
ATOM    630  CG2 VAL A  59     110.910  51.040 185.050  1.00  0.00           C
ATOM    631  C   VAL A  59     114.170  49.730 186.790  1.00  0.00           C
ATOM    632  O   VAL A  59     114.630  48.850 186.060  1.00  0.00           O
ATOM    633  N   LEU A  60     114.220  49.800 188.120  1.00  0.00           N
ATOM    634  H   LEU A  60     113.910  50.680 188.460  1.00  0.00           H
ATOM    635  CA  LEU A  60     114.910  48.760 188.900  1.00  0.00           C
ATOM    636  CB  LEU A  60     115.650  49.420 190.060  1.00  0.00           C
ATOM    637  CG  LEU A  60     116.820  48.630 190.650  1.00  0.00           C
ATOM    638  CD1 LEU A  60     117.900  49.610 191.120  1.00  0.00           C
ATOM    639  CD2 LEU A  60     116.350  47.660 191.730  1.00  0.00           C
ATOM    640  C   LEU A  60     113.810  47.810 189.390  1.00  0.00           C
ATOM    641  O   LEU A  60     113.070  48.120 190.320  1.00  0.00           O
ATOM    642  N   ASP A  61     113.370  46.940 188.490  1.00  0.00           N
ATOM    643  H   ASP A  61     113.750  46.980 187.560  1.00  0.00           H
ATOM    644  CA  ASP A  61     112.590  45.750 188.860  1.00  0.00           C
ATOM    645  CB  ASP A  61     112.150  45.010 187.590  1.00  0.00           C
ATOM    646  CG  ASP A  61     110.980  44.040 187.830  1.00  0.00           C
ATOM    647  OD1 ASP A  61     110.350  44.100 188.910  1.00  0.00           O
ATOM    648  OD2 ASP A  61     110.860  43.120 186.990  1.00  0.00           O
ATOM    649  C   ASP A  61     113.450  44.800 189.700  1.00  0.00           C
ATOM    650  O   ASP A  61     114.600  44.470 189.410  1.00  0.00           O
ATOM    651  N   LEU A  62     112.830  44.520 190.840  1.00  0.00           N
ATOM    652  H   LEU A  62     112.240  45.160 191.340  1.00  0.00           H
ATOM    653  CA  LEU A  62     113.200  43.420 191.740  1.00  0.00           C
ATOM    654  CB  LEU A  62     113.790  43.930 193.060  1.00  0.00           C
ATOM    655  CG  LEU A  62     115.290  44.240 193.160  1.00  0.00           C
ATOM    656  CD1 LEU A  62     115.540  44.920 194.510  1.00  0.00           C
ATOM    657  CD2 LEU A  62     116.160  43.000 193.270  1.00  0.00           C
ATOM    658  C   LEU A  62     112.000  42.650 192.310  1.00  0.00           C
ATOM    659  O   LEU A  62     112.110  41.820 193.210  1.00  0.00           O
ATOM    660  N   SER A  63     110.910  42.740 191.560  1.00  0.00           N
ATOM    661  H   SER A  63     110.960  43.080 190.620  1.00  0.00           H
ATOM    662  CA  SER A  63     109.600  42.120 191.780  1.00  0.00           C
ATOM    663  CB  SER A  63     108.560  42.480 190.710  1.00  0.00           C
ATOM    664  OG  SER A  63     108.880  42.000 189.400  1.00  0.00           O
ATOM    665  HG  SER A  63     109.500  42.720 189.100  1.00  0.00           H
ATOM    666  C   SER A  63     109.620  40.650 192.190  1.00  0.00           C
ATOM    667  O   SER A  63     110.390  39.820 191.690  1.00  0.00           O
ATOM    668  N   ARG A  64     108.990  40.400 193.330  1.00  0.00           N
ATOM    669  H   ARG A  64     108.560  41.160 193.820  1.00  0.00           H
ATOM    670  CA  ARG A  64     108.810  39.110 194.010  1.00  0.00           C
ATOM    671  CB  ARG A  64     107.710  38.270 193.360  1.00  0.00           C
ATOM    672  CG  ARG A  64     106.500  38.260 194.310  1.00  0.00           C
ATOM    673  CD  ARG A  64     106.730  37.420 195.560  1.00  0.00           C
ATOM    674  NE  ARG A  64     105.870  37.840 196.680  1.00  0.00           N
ATOM    675  HE  ARG A  64     105.200  38.580 196.610  1.00  0.00           H
ATOM    676  CZ  ARG A  64     106.200  37.660 197.970  1.00  0.00           C
ATOM    677  NH1 ARG A  64     107.340  37.070 198.360  1.00  0.00           N
ATOM    678 1HH1 ARG A  64     107.910  36.840 197.580  1.00  0.00           H
ATOM    679 2HH1 ARG A  64     107.750  37.110 199.270  1.00  0.00           H
ATOM    680  NH2 ARG A  64     105.380  38.140 198.920  1.00  0.00           N
ATOM    681 1HH2 ARG A  64     104.570  38.670 198.680  1.00  0.00           H
ATOM    682 2HH2 ARG A  64     105.610  37.930 199.870  1.00  0.00           H
ATOM    683  C   ARG A  64     110.020  38.230 194.330  1.00  0.00           C
ATOM    684  O   ARG A  64     109.900  37.040 194.620  1.00  0.00           O
ATOM    685  N   CYS A  65     111.180  38.870 194.470  1.00  0.00           N
ATOM    686  H   CYS A  65     111.250  39.820 194.160  1.00  0.00           H
ATOM    687  CA  CYS A  65     112.400  38.080 194.650  1.00  0.00           C
ATOM    688  CB  CYS A  65     113.670  38.890 194.340  1.00  0.00           C
ATOM    689  SG  CYS A  65     113.810  39.520 192.630  1.00  0.00           S
ATOM    690  HG  CYS A  65     113.410  40.760 192.860  1.00  0.00           H
ATOM    691  C   CYS A  65     112.790  37.280 195.900  1.00  0.00           C
ATOM    692  O   CYS A  65     113.790  36.560 195.870  1.00  0.00           O
ATOM    693  N   GLU A  66     112.020  37.520 196.960  1.00  0.00           N
ATOM    694  H   GLU A  66     111.430  38.330 196.980  1.00  0.00           H
ATOM    695  CA  GLU A  66     112.330  36.960 198.280  1.00  0.00           C
ATOM    696  CB  GLU A  66     112.000  35.470 198.370  1.00  0.00           C
ATOM    697  CG  GLU A  66     110.520  35.280 198.000  1.00  0.00           C
ATOM    698  CD  GLU A  66     110.090  33.830 198.220  1.00  0.00           C
ATOM    699  OE1 GLU A  66     110.970  33.000 198.530  1.00  0.00           O
ATOM    700  OE2 GLU A  66     108.850  33.650 198.290  1.00  0.00           O
ATOM    701  C   GLU A  66     113.580  37.280 199.100  1.00  0.00           C
ATOM    702  O   GLU A  66     114.040  36.490 199.930  1.00  0.00           O
ATOM    703  N   ILE A  67     114.020  38.530 199.060  1.00  0.00           N
ATOM    704  H   ILE A  67     113.520  39.230 198.540  1.00  0.00           H
ATOM    705  CA  ILE A  67     115.310  38.950 199.640  1.00  0.00           C
ATOM    706  CB  ILE A  67     115.760  40.230 198.940  1.00  0.00           C
ATOM    707  CG1 ILE A  67     116.070  39.930 197.470  1.00  0.00           C
ATOM    708  CG2 ILE A  67     117.060  40.760 199.550  1.00  0.00           C
ATOM    709  CD  ILE A  67     116.030  41.230 196.660  1.00  0.00           C
ATOM    710  C   ILE A  67     115.180  39.050 201.160  1.00  0.00           C
ATOM    711  O   ILE A  67     114.110  39.380 201.670  1.00  0.00           O
ATOM    712  N   GLN A  68     116.290  38.730 201.830  1.00  0.00           N
ATOM    713  H   GLN A  68     117.090  38.430 201.320  1.00  0.00           H
ATOM    714  CA  GLN A  68     116.430  38.960 203.280  1.00  0.00           C
ATOM    715  CB  GLN A  68     116.490  37.690 204.130  1.00  0.00           C
ATOM    716  CG  GLN A  68     117.290  36.660 203.320  1.00  0.00           C
ATOM    717  CD  GLN A  68     117.150  35.250 203.900  1.00  0.00           C
ATOM    718  OE1 GLN A  68     116.030  34.770 204.030  1.00  0.00           O
ATOM    719  NE2 GLN A  68     118.160  34.380 203.960  1.00  0.00           N
ATOM    720 1HE2 GLN A  68     119.080  34.670 203.690  1.00  0.00           H
ATOM    721 2HE2 GLN A  68     117.990  33.510 204.420  1.00  0.00           H
ATOM    722  C   GLN A  68     117.550  39.860 203.810  1.00  0.00           C
ATOM    723  O   GLN A  68     117.230  40.940 204.290  1.00  0.00           O
ATOM    724  N   THR A  69     118.680  39.770 203.110  1.00  0.00           N
ATOM    725  H   THR A  69     118.880  38.990 202.520  1.00  0.00           H
ATOM    726  CA  THR A  69     119.820  40.680 203.280  1.00  0.00           C
ATOM    727  CB  THR A  69     121.070  40.040 203.900  1.00  0.00           C
ATOM    728  OG1 THR A  69     121.450  38.930 203.080  1.00  0.00           O
ATOM    729  HG1 THR A  69     122.190  39.120 202.450  1.00  0.00           H
ATOM    730  CG2 THR A  69     120.760  39.600 205.330  1.00  0.00           C
ATOM    731  C   THR A  69     120.300  41.470 202.060  1.00  0.00           C
ATOM    732  O   THR A  69     120.850  40.940 201.090  1.00  0.00           O
ATOM    733  N   ILE A  70     120.210  42.770 202.310  1.00  0.00           N
ATOM    734  H   ILE A  70     119.630  43.120 203.040  1.00  0.00           H
ATOM    735  CA  ILE A  70     120.820  43.820 201.470  1.00  0.00           C
ATOM    736  CB  ILE A  70     119.710  44.820 201.150  1.00  0.00           C
ATOM    737  CG1 ILE A  70     118.410  44.210 200.640  1.00  0.00           C
ATOM    738  CG2 ILE A  70     120.200  45.780 200.070  1.00  0.00           C
ATOM    739  CD  ILE A  70     117.340  45.300 200.710  1.00  0.00           C
ATOM    740  C   ILE A  70     122.020  44.460 202.180  1.00  0.00           C
ATOM    741  O   ILE A  70     121.930  44.970 203.290  1.00  0.00           O
ATOM    742  N   GLU A  71     123.090  44.560 201.400  1.00  0.00           N
ATOM    743  H   GLU A  71     123.110  44.130 200.500  1.00  0.00           H
ATOM    744  CA  GLU A  71     124.420  45.030 201.790  1.00  0.00           C
ATOM    745  CB  GLU A  71     125.400  44.060 201.130  1.00  0.00           C
ATOM    746  CG  GLU A  71     125.640  42.830 202.020  1.00  0.00           C
ATOM    747  CD  GLU A  71     126.830  42.030 201.490  1.00  0.00           C
ATOM    748  OE1 GLU A  71     127.550  41.330 202.240  1.00  0.00           O
ATOM    749  OE2 GLU A  71     127.130  41.970 200.270  1.00  0.00           O
ATOM    750  C   GLU A  71     124.810  46.460 201.390  1.00  0.00           C
ATOM    751  O   GLU A  71     124.400  47.110 200.440  1.00  0.00           O
ATOM    752  N   ASP A  72     125.790  46.950 202.160  1.00  0.00           N
ATOM    753  H   ASP A  72     126.060  46.480 203.000  1.00  0.00           H
ATOM    754  CA  ASP A  72     126.360  48.300 202.040  1.00  0.00           C
ATOM    755  CB  ASP A  72     127.470  48.680 203.030  1.00  0.00           C
ATOM    756  CG  ASP A  72     126.930  48.790 204.460  1.00  0.00           C
ATOM    757  OD1 ASP A  72     127.250  47.960 205.330  1.00  0.00           O
ATOM    758  OD2 ASP A  72     126.360  49.850 204.780  1.00  0.00           O
ATOM    759  C   ASP A  72     127.090  48.430 200.700  1.00  0.00           C
ATOM    760  O   ASP A  72     128.090  47.780 200.400  1.00  0.00           O
ATOM    761  N   GLY A  73     126.690  49.480 200.000  1.00  0.00           N
ATOM    762  H   GLY A  73     126.040  50.140 200.380  1.00  0.00           H
ATOM    763  CA  GLY A  73     127.210  49.720 198.640  1.00  0.00           C
ATOM    764  C   GLY A  73     126.930  48.710 197.520  1.00  0.00           C
ATOM    765  O   GLY A  73     127.820  48.400 196.740  1.00  0.00           O
ATOM    766  N   ALA A  74     125.800  48.030 197.670  1.00  0.00           N
ATOM    767  H   ALA A  74     125.150  48.170 198.420  1.00  0.00           H
ATOM    768  CA  ALA A  74     125.080  47.310 196.600  1.00  0.00           C
ATOM    769  CB  ALA A  74     123.860  46.610 197.190  1.00  0.00           C
ATOM    770  C   ALA A  74     124.660  48.020 195.310  1.00  0.00           C
ATOM    771  O   ALA A  74     125.030  47.690 194.190  1.00  0.00           O
ATOM    772  N   TYR A  75     123.870  49.070 195.510  1.00  0.00           N
ATOM    773  H   TYR A  75     123.790  49.420 196.450  1.00  0.00           H
ATOM    774  CA  TYR A  75     123.400  50.000 194.480  1.00  0.00           C
ATOM    775  CB  TYR A  75     122.070  50.560 195.000  1.00  0.00           C
ATOM    776  CG  TYR A  75     121.050  49.430 195.160  1.00  0.00           C
ATOM    777  CD1 TYR A  75     120.480  48.720 194.100  1.00  0.00           C
ATOM    778  HD1 TYR A  75     120.790  48.940 193.080  1.00  0.00           H
ATOM    779  CD2 TYR A  75     120.490  49.190 196.410  1.00  0.00           C
ATOM    780  HD2 TYR A  75     120.990  49.460 197.340  1.00  0.00           H
ATOM    781  CE1 TYR A  75     119.370  47.920 194.320  1.00  0.00           C
ATOM    782  HE1 TYR A  75     119.090  47.260 193.500  1.00  0.00           H
ATOM    783  CE2 TYR A  75     119.310  48.500 196.670  1.00  0.00           C
ATOM    784  HE2 TYR A  75     118.750  48.500 197.610  1.00  0.00           H
ATOM    785  CZ  TYR A  75     118.760  47.860 195.570  1.00  0.00           C
ATOM    786  OH  TYR A  75     117.540  47.270 195.650  1.00  0.00           O
ATOM    787  HH  TYR A  75     117.100  47.370 196.540  1.00  0.00           H
ATOM    788  C   TYR A  75     124.520  51.000 194.170  1.00  0.00           C
ATOM    789  O   TYR A  75     124.720  51.790 195.100  1.00  0.00           O
ATOM    790  N   GLN A  76     125.360  50.780 193.160  1.00  0.00           N
ATOM    791  H   GLN A  76     125.360  49.860 192.760  1.00  0.00           H
ATOM    792  CA  GLN A  76     126.330  51.770 192.660  1.00  0.00           C
ATOM    793  CB  GLN A  76     127.420  51.090 191.830  1.00  0.00           C
ATOM    794  CG  GLN A  76     128.380  50.170 192.590  1.00  0.00           C
ATOM    795  CD  GLN A  76     129.440  49.790 191.550  1.00  0.00           C
ATOM    796  OE1 GLN A  76     130.500  50.390 191.440  1.00  0.00           O
ATOM    797  NE2 GLN A  76     129.000  48.900 190.660  1.00  0.00           N
ATOM    798 1HE2 GLN A  76     128.040  48.630 190.690  1.00  0.00           H
ATOM    799 2HE2 GLN A  76     129.660  48.410 190.100  1.00  0.00           H
ATOM    800  C   GLN A  76     125.740  53.050 192.070  1.00  0.00           C
ATOM    801  O   GLN A  76     124.540  53.280 192.160  1.00  0.00           O
ATOM    802  N   SER A  77     126.600  53.940 191.570  1.00  0.00           N
ATOM    803  H   SER A  77     127.490  53.970 192.030  1.00  0.00           H
ATOM    804  CA  SER A  77     126.180  55.180 190.910  1.00  0.00           C
ATOM    805  CB  SER A  77     127.440  55.870 190.380  1.00  0.00           C
ATOM    806  OG  SER A  77     128.130  55.180 189.340  1.00  0.00           O
ATOM    807  HG  SER A  77     129.110  55.110 189.540  1.00  0.00           H
ATOM    808  C   SER A  77     125.240  55.210 189.700  1.00  0.00           C
ATOM    809  O   SER A  77     125.430  55.980 188.760  1.00  0.00           O
ATOM    810  N   LEU A  78     124.130  54.490 189.840  1.00  0.00           N
ATOM    811  H   LEU A  78     124.030  54.020 190.720  1.00  0.00           H
ATOM    812  CA  LEU A  78     123.100  54.230 188.830  1.00  0.00           C
ATOM    813  CB  LEU A  78     122.110  53.160 189.320  1.00  0.00           C
ATOM    814  CG  LEU A  78     122.770  51.820 189.630  1.00  0.00           C
ATOM    815  CD1 LEU A  78     121.710  51.060 190.440  1.00  0.00           C
ATOM    816  CD2 LEU A  78     123.040  51.010 188.360  1.00  0.00           C
ATOM    817  C   LEU A  78     122.450  55.560 188.440  1.00  0.00           C
ATOM    818  O   LEU A  78     121.680  56.080 189.240  1.00  0.00           O
ATOM    819  N   SER A  79     122.460  55.780 187.130  1.00  0.00           N
ATOM    820  H   SER A  79     122.890  55.160 186.470  1.00  0.00           H
ATOM    821  CA  SER A  79     122.090  57.100 186.590  1.00  0.00           C
ATOM    822  CB  SER A  79     123.340  57.730 185.980  1.00  0.00           C
ATOM    823  OG  SER A  79     123.180  59.150 185.840  1.00  0.00           O
ATOM    824  HG  SER A  79     123.710  59.540 185.090  1.00  0.00           H
ATOM    825  C   SER A  79     120.820  57.200 185.740  1.00  0.00           C
ATOM    826  O   SER A  79     120.490  56.420 184.840  1.00  0.00           O
ATOM    827  N   HIS A  80     120.240  58.360 186.020  1.00  0.00           N
ATOM    828  H   HIS A  80     120.670  58.990 186.670  1.00  0.00           H
ATOM    829  CA  HIS A  80     118.870  58.720 185.640  1.00  0.00           C
ATOM    830  CB  HIS A  80     118.700  58.860 184.120  1.00  0.00           C
ATOM    831  CG  HIS A  80     119.850  59.580 183.400  1.00  0.00           C
ATOM    832  ND1 HIS A  80     120.580  59.110 182.400  1.00  0.00           N
ATOM    833  CD2 HIS A  80     120.220  60.810 183.770  1.00  0.00           C
ATOM    834  HD2 HIS A  80     119.770  61.640 184.310  1.00  0.00           H
ATOM    835  CE1 HIS A  80     121.470  60.080 182.190  1.00  0.00           C
ATOM    836  HE1 HIS A  80     122.370  59.950 181.590  1.00  0.00           H
ATOM    837  NE2 HIS A  80     121.230  61.130 182.960  1.00  0.00           N
ATOM    838  HE2 HIS A  80     121.570  62.060 182.830  1.00  0.00           H
ATOM    839  C   HIS A  80     117.710  57.820 186.100  1.00  0.00           C
ATOM    840  O   HIS A  80     116.560  58.060 185.740  1.00  0.00           O
ATOM    841  N   LEU A  81     118.060  56.860 186.950  1.00  0.00           N
ATOM    842  H   LEU A  81     118.910  56.790 187.470  1.00  0.00           H
ATOM    843  CA  LEU A  81     117.040  55.890 187.370  1.00  0.00           C
ATOM    844  CB  LEU A  81     117.600  54.860 188.350  1.00  0.00           C
ATOM    845  CG  LEU A  81     116.780  53.580 188.470  1.00  0.00           C
ATOM    846  CD1 LEU A  81     117.320  52.440 187.600  1.00  0.00           C
ATOM    847  CD2 LEU A  81     116.660  53.250 189.950  1.00  0.00           C
ATOM    848  C   LEU A  81     115.750  56.440 187.980  1.00  0.00           C
ATOM    849  O   LEU A  81     115.920  57.150 188.970  1.00  0.00           O
ATOM    850  N   SER A  82     114.580  56.310 187.350  1.00  0.00           N
ATOM    851  H   SER A  82     114.560  55.840 186.470  1.00  0.00           H
ATOM    852  CA  SER A  82     113.340  56.850 187.940  1.00  0.00           C
ATOM    853  CB  SER A  82     112.280  57.090 186.870  1.00  0.00           C
ATOM    854  OG  SER A  82     112.690  57.720 185.650  1.00  0.00           O
ATOM    855  HG  SER A  82     112.390  58.670 185.670  1.00  0.00           H
ATOM    856  C   SER A  82     112.680  56.070 189.080  1.00  0.00           C
ATOM    857  O   SER A  82     112.300  56.790 190.010  1.00  0.00           O
ATOM    858  N   THR A  83     112.710  54.750 189.020  1.00  0.00           N
ATOM    859  H   THR A  83     113.230  54.200 188.370  1.00  0.00           H
ATOM    860  CA  THR A  83     111.880  53.970 189.960  1.00  0.00           C
ATOM    861  CB  THR A  83     110.490  53.720 189.360  1.00  0.00           C
ATOM    862  OG1 THR A  83     109.780  52.940 190.330  1.00  0.00           O
ATOM    863  HG1 THR A  83     108.900  52.680 189.940  1.00  0.00           H
ATOM    864  CG2 THR A  83     110.420  53.110 187.960  1.00  0.00           C
ATOM    865  C   THR A  83     112.600  52.710 190.430  1.00  0.00           C
ATOM    866  O   THR A  83     113.410  52.140 189.710  1.00  0.00           O
ATOM    867  N   LEU A  84     112.250  52.410 191.680  1.00  0.00           N
ATOM    868  H   LEU A  84     111.450  52.870 192.070  1.00  0.00           H
ATOM    869  CA  LEU A  84     112.750  51.200 192.340  1.00  0.00           C
ATOM    870  CB  LEU A  84     113.790  51.670 193.360  1.00  0.00           C
ATOM    871  CG  LEU A  84     114.630  50.570 194.030  1.00  0.00           C
ATOM    872  CD1 LEU A  84     116.020  51.060 194.430  1.00  0.00           C
ATOM    873  CD2 LEU A  84     113.910  50.070 195.280  1.00  0.00           C
ATOM    874  C   LEU A  84     111.640  50.360 192.970  1.00  0.00           C
ATOM    875  O   LEU A  84     110.880  50.730 193.870  1.00  0.00           O
ATOM    876  N   ILE A  85     111.330  49.260 192.300  1.00  0.00           N
ATOM    877  H   ILE A  85     111.830  49.120 191.440  1.00  0.00           H
ATOM    878  CA  ILE A  85     110.350  48.210 192.610  1.00  0.00           C
ATOM    879  CB  ILE A  85     109.640  47.700 191.350  1.00  0.00           C
ATOM    880  CG1 ILE A  85     109.420  48.870 190.390  1.00  0.00           C
ATOM    881  CG2 ILE A  85     108.400  46.830 191.600  1.00  0.00           C
ATOM    882  CD  ILE A  85     108.850  48.480 189.020  1.00  0.00           C
ATOM    883  C   ILE A  85     110.680  47.060 193.570  1.00  0.00           C
ATOM    884  O   ILE A  85     110.780  45.880 193.250  1.00  0.00           O
ATOM    885  N   LEU A  86     110.650  47.370 194.860  1.00  0.00           N
ATOM    886  H   LEU A  86     110.470  48.300 195.180  1.00  0.00           H
ATOM    887  CA  LEU A  86     111.000  46.410 195.910  1.00  0.00           C
ATOM    888  CB  LEU A  86     111.460  47.100 197.200  1.00  0.00           C
ATOM    889  CG  LEU A  86     112.960  46.970 197.440  1.00  0.00           C
ATOM    890  CD1 LEU A  86     113.480  48.050 198.390  1.00  0.00           C
ATOM    891  CD2 LEU A  86     113.450  45.680 198.110  1.00  0.00           C
ATOM    892  C   LEU A  86     109.820  45.510 196.280  1.00  0.00           C
ATOM    893  O   LEU A  86     109.860  44.930 197.370  1.00  0.00           O
ATOM    894  N   THR A  87     108.990  45.120 195.310  1.00  0.00           N
ATOM    895  H   THR A  87     109.360  45.210 194.390  1.00  0.00           H
ATOM    896  CA  THR A  87     107.750  44.380 195.570  1.00  0.00           C
ATOM    897  CB  THR A  87     106.670  44.460 194.490  1.00  0.00           C
ATOM    898  OG1 THR A  87     107.330  44.420 193.220  1.00  0.00           O
ATOM    899  HG1 THR A  87     106.690  44.470 192.450  1.00  0.00           H
ATOM    900  CG2 THR A  87     105.840  45.750 194.480  1.00  0.00           C
ATOM    901  C   THR A  87     107.990  42.990 196.170  1.00  0.00           C
ATOM    902  O   THR A  87     108.710  42.210 195.550  1.00  0.00           O
ATOM    903  N   GLY A  88     107.380  42.670 197.300  1.00  0.00           N
ATOM    904  H   GLY A  88     106.960  43.370 197.870  1.00  0.00           H
ATOM    905  CA  GLY A  88     107.470  41.280 197.770  1.00  0.00           C
ATOM    906  C   GLY A  88     108.850  40.700 198.100  1.00  0.00           C
ATOM    907  O   GLY A  88     109.140  39.570 197.710  1.00  0.00           O
ATOM    908  N   ASN A  89     109.470  41.480 198.980  1.00  0.00           N
ATOM    909  H   ASN A  89     108.920  42.130 199.500  1.00  0.00           H
ATOM    910  CA  ASN A  89     110.860  41.320 199.430  1.00  0.00           C
ATOM    911  CB  ASN A  89     111.740  42.270 198.600  1.00  0.00           C
ATOM    912  CG  ASN A  89     111.890  41.740 197.170  1.00  0.00           C
ATOM    913  OD1 ASN A  89     112.250  40.590 196.960  1.00  0.00           O
ATOM    914  ND2 ASN A  89     111.580  42.580 196.190  1.00  0.00           N
ATOM    915 1HD2 ASN A  89     111.290  43.540 196.290  1.00  0.00           H
ATOM    916 2HD2 ASN A  89     111.620  42.110 195.320  1.00  0.00           H
ATOM    917  C   ASN A  89     111.000  41.530 200.940  1.00  0.00           C
ATOM    918  O   ASN A  89     111.240  42.650 201.390  1.00  0.00           O
ATOM    919  N   PRO A  90     110.780  40.450 201.680  1.00  0.00           N
ATOM    920  CA  PRO A  90     110.780  40.470 203.150  1.00  0.00           C
ATOM    921  CB  PRO A  90     110.150  39.160 203.640  1.00  0.00           C
ATOM    922  CG  PRO A  90     110.190  38.220 202.440  1.00  0.00           C
ATOM    923  CD  PRO A  90     110.270  39.150 201.230  1.00  0.00           C
ATOM    924  C   PRO A  90     112.100  40.790 203.850  1.00  0.00           C
ATOM    925  O   PRO A  90     112.600  40.090 204.720  1.00  0.00           O
ATOM    926  N   ILE A  91     112.700  41.920 203.470  1.00  0.00           N
ATOM    927  H   ILE A  91     112.260  42.530 202.810  1.00  0.00           H
ATOM    928  CA  ILE A  91     114.010  42.260 204.040  1.00  0.00           C
ATOM    929  CB  ILE A  91     114.570  43.530 203.380  1.00  0.00           C
ATOM    930  CG1 ILE A  91     113.550  44.640 203.140  1.00  0.00           C
ATOM    931  CG2 ILE A  91     115.080  43.150 201.980  1.00  0.00           C
ATOM    932  CD  ILE A  91     114.350  45.930 203.200  1.00  0.00           C
ATOM    933  C   ILE A  91     114.020  42.410 205.560  1.00  0.00           C
ATOM    934  O   ILE A  91     113.510  43.260 206.280  1.00  0.00           O
ATOM    935  N   GLN A  92     114.820  41.430 205.940  1.00  0.00           N
ATOM    936  H   GLN A  92     115.270  40.910 205.210  1.00  0.00           H
ATOM    937  CA  GLN A  92     115.470  41.250 207.250  1.00  0.00           C
ATOM    938  CB  GLN A  92     116.090  39.850 207.250  1.00  0.00           C
ATOM    939  CG  GLN A  92     114.960  38.820 207.290  1.00  0.00           C
ATOM    940  CD  GLN A  92     115.410  37.360 207.390  1.00  0.00           C
ATOM    941  OE1 GLN A  92     116.330  37.140 208.170  1.00  0.00           O
ATOM    942  NE2 GLN A  92     114.720  36.430 206.750  1.00  0.00           N
ATOM    943 1HE2 GLN A  92     113.940  36.630 206.160  1.00  0.00           H
ATOM    944 2HE2 GLN A  92     114.840  35.510 207.120  1.00  0.00           H
ATOM    945  C   GLN A  92     116.510  42.260 207.750  1.00  0.00           C
ATOM    946  O   GLN A  92     116.370  42.850 208.810  1.00  0.00           O
ATOM    947  N   SER A  93     117.340  42.570 206.750  1.00  0.00           N
ATOM    948  H   SER A  93     117.270  42.240 205.810  1.00  0.00           H
ATOM    949  CA  SER A  93     118.330  43.650 206.870  1.00  0.00           C
ATOM    950  CB  SER A  93     119.700  43.070 207.220  1.00  0.00           C
ATOM    951  OG  SER A  93     120.690  44.090 207.400  1.00  0.00           O
ATOM    952  HG  SER A  93     121.320  44.090 206.630  1.00  0.00           H
ATOM    953  C   SER A  93     118.470  44.650 205.720  1.00  0.00           C
ATOM    954  O   SER A  93     118.630  44.170 204.600  1.00  0.00           O
ATOM    955  N   LEU A  94     118.670  45.910 206.100  1.00  0.00           N
ATOM    956  H   LEU A  94     118.690  46.140 207.070  1.00  0.00           H
ATOM    957  CA  LEU A  94     118.780  47.130 205.290  1.00  0.00           C
ATOM    958  CB  LEU A  94     117.550  48.040 205.340  1.00  0.00           C
ATOM    959  CG  LEU A  94     117.640  49.100 204.250  1.00  0.00           C
ATOM    960  CD1 LEU A  94     117.600  48.600 202.800  1.00  0.00           C
ATOM    961  CD2 LEU A  94     116.580  50.160 204.570  1.00  0.00           C
ATOM    962  C   LEU A  94     120.020  47.840 205.840  1.00  0.00           C
ATOM    963  O   LEU A  94     119.910  48.460 206.900  1.00  0.00           O
ATOM    964  N   ALA A  95     121.180  47.460 205.320  1.00  0.00           N
ATOM    965  H   ALA A  95     121.270  46.580 204.850  1.00  0.00           H
ATOM    966  CA  ALA A  95     122.430  48.160 205.640  1.00  0.00           C
ATOM    967  CB  ALA A  95     123.540  47.700 204.700  1.00  0.00           C
ATOM    968  C   ALA A  95     122.460  49.690 205.670  1.00  0.00           C
ATOM    969  O   ALA A  95     121.620  50.270 204.980  1.00  0.00           O
ATOM    970  N   LEU A  96     123.270  50.340 206.500  1.00  0.00           N
ATOM    971  H   LEU A  96     123.960  49.790 206.970  1.00  0.00           H
ATOM    972  CA  LEU A  96     123.400  51.810 206.520  1.00  0.00           C
ATOM    973  CB  LEU A  96     124.360  52.300 207.600  1.00  0.00           C
ATOM    974  CG  LEU A  96     123.720  51.960 208.950  1.00  0.00           C
ATOM    975  CD1 LEU A  96     124.740  51.180 209.790  1.00  0.00           C
ATOM    976  CD2 LEU A  96     123.220  53.190 209.690  1.00  0.00           C
ATOM    977  C   LEU A  96     123.740  52.570 205.240  1.00  0.00           C
ATOM    978  O   LEU A  96     123.200  53.670 205.130  1.00  0.00           O
ATOM    979  N   GLY A  97     124.620  52.070 204.380  1.00  0.00           N
ATOM    980  H   GLY A  97     125.100  51.230 204.650  1.00  0.00           H
ATOM    981  CA  GLY A  97     124.710  52.580 203.010  1.00  0.00           C
ATOM    982  C   GLY A  97     124.160  51.630 201.930  1.00  0.00           C
ATOM    983  O   GLY A  97     124.830  51.430 200.920  1.00  0.00           O
ATOM    984  N   ALA A  98     122.970  51.120 202.210  1.00  0.00           N
ATOM    985  H   ALA A  98     122.610  50.980 203.130  1.00  0.00           H
ATOM    986  CA  ALA A  98     122.410  50.110 201.300  1.00  0.00           C
ATOM    987  CB  ALA A  98     121.080  49.620 201.880  1.00  0.00           C
ATOM    988  C   ALA A  98     122.230  50.610 199.870  1.00  0.00           C
ATOM    989  O   ALA A  98     122.780  50.110 198.890  1.00  0.00           O
ATOM    990  N   PHE A  99     121.540  51.750 199.830  1.00  0.00           N
ATOM    991  H   PHE A  99     121.310  52.260 200.660  1.00  0.00           H
ATOM    992  CA  PHE A  99     121.060  52.490 198.650  1.00  0.00           C
ATOM    993  CB  PHE A  99     119.760  53.280 198.820  1.00  0.00           C
ATOM    994  CG  PHE A  99     118.460  52.490 198.930  1.00  0.00           C
ATOM    995  CD1 PHE A  99     117.850  52.040 200.100  1.00  0.00           C
ATOM    996  HD1 PHE A  99     118.490  51.820 200.950  1.00  0.00           H
ATOM    997  CD2 PHE A  99     117.590  52.650 197.860  1.00  0.00           C
ATOM    998  HD2 PHE A  99     117.980  52.970 196.890  1.00  0.00           H
ATOM    999  CE1 PHE A  99     116.470  51.900 200.230  1.00  0.00           C
ATOM   1000  HE1 PHE A  99     116.090  51.340 201.080  1.00  0.00           H
ATOM   1001  CE2 PHE A  99     116.200  52.630 197.950  1.00  0.00           C
ATOM   1002  HE2 PHE A  99     115.660  52.530 197.010  1.00  0.00           H
ATOM   1003  CZ  PHE A  99     115.640  52.210 199.160  1.00  0.00           C
ATOM   1004  HZ  PHE A  99     114.580  52.370 199.320  1.00  0.00           H
ATOM   1005  C   PHE A  99     122.070  53.480 198.070  1.00  0.00           C
ATOM   1006  O   PHE A  99     121.730  54.410 197.340  1.00  0.00           O
ATOM   1007  N   SER A 100     123.320  53.110 198.330  1.00  0.00           N
ATOM   1008  H   SER A 100     123.650  52.180 198.510  1.00  0.00           H
ATOM   1009  CA  SER A 100     124.430  54.080 198.320  1.00  0.00           C
ATOM   1010  CB  SER A 100     125.710  53.370 198.770  1.00  0.00           C
ATOM   1011  OG  SER A 100     126.120  52.440 197.770  1.00  0.00           O
ATOM   1012  HG  SER A 100     127.080  52.610 197.520  1.00  0.00           H
ATOM   1013  C   SER A 100     124.470  54.990 197.090  1.00  0.00           C
ATOM   1014  O   SER A 100     124.250  56.190 197.220  1.00  0.00           O
ATOM   1015  N   GLY A 101     124.650  54.420 195.900  1.00  0.00           N
ATOM   1016  H   GLY A 101     124.800  53.430 195.850  1.00  0.00           H
ATOM   1017  CA  GLY A 101     124.850  55.130 194.630  1.00  0.00           C
ATOM   1018  C   GLY A 101     123.620  55.920 194.170  1.00  0.00           C
ATOM   1019  O   GLY A 101     123.780  56.690 193.230  1.00  0.00           O
ATOM   1020  N   LEU A 102     122.460  55.450 194.610  1.00  0.00           N
ATOM   1021  H   LEU A 102     122.420  54.510 194.950  1.00  0.00           H
ATOM   1022  CA  LEU A 102     121.150  56.010 194.240  1.00  0.00           C
ATOM   1023  CB  LEU A 102     119.990  55.020 194.360  1.00  0.00           C
ATOM   1024  CG  LEU A 102     119.970  53.920 193.300  1.00  0.00           C
ATOM   1025  CD1 LEU A 102     118.690  53.070 193.270  1.00  0.00           C
ATOM   1026  CD2 LEU A 102     120.260  54.510 191.920  1.00  0.00           C
ATOM   1027  C   LEU A 102     120.940  57.320 195.010  1.00  0.00           C
ATOM   1028  O   LEU A 102     120.100  57.360 195.900  1.00  0.00           O
ATOM   1029  N   SER A 103     121.540  58.420 194.560  1.00  0.00           N
ATOM   1030  H   SER A 103     122.200  58.280 193.830  1.00  0.00           H
ATOM   1031  CA  SER A 103     121.390  59.730 195.220  1.00  0.00           C
ATOM   1032  CB  SER A 103     122.720  60.460 195.090  1.00  0.00           C
ATOM   1033  OG  SER A 103     123.140  60.640 193.730  1.00  0.00           O
ATOM   1034  HG  SER A 103     122.830  61.560 193.510  1.00  0.00           H
ATOM   1035  C   SER A 103     120.210  60.600 194.770  1.00  0.00           C
ATOM   1036  O   SER A 103     120.180  61.770 195.150  1.00  0.00           O
ATOM   1037  N   SER A 104     119.710  60.160 193.620  1.00  0.00           N
ATOM   1038  H   SER A 104     120.390  59.650 193.090  1.00  0.00           H
ATOM   1039  CA  SER A 104     118.470  60.680 193.020  1.00  0.00           C
ATOM   1040  CB  SER A 104     118.730  61.570 191.800  1.00  0.00           C
ATOM   1041  OG  SER A 104     117.410  61.960 191.420  1.00  0.00           O
ATOM   1042  HG  SER A 104     116.810  62.360 192.120  1.00  0.00           H
ATOM   1043  C   SER A 104     117.670  59.490 192.490  1.00  0.00           C
ATOM   1044  O   SER A 104     118.150  58.740 191.630  1.00  0.00           O
ATOM   1045  N   LEU A 105     116.430  59.340 192.950  1.00  0.00           N
ATOM   1046  H   LEU A 105     116.120  59.970 193.660  1.00  0.00           H
ATOM   1047  CA  LEU A 105     115.420  58.320 192.660  1.00  0.00           C
ATOM   1048  CB  LEU A 105     115.740  57.170 193.620  1.00  0.00           C
ATOM   1049  CG  LEU A 105     114.640  56.110 193.540  1.00  0.00           C
ATOM   1050  CD1 LEU A 105     114.360  55.510 192.160  1.00  0.00           C
ATOM   1051  CD2 LEU A 105     114.850  54.940 194.510  1.00  0.00           C
ATOM   1052  C   LEU A 105     114.100  59.040 192.920  1.00  0.00           C
ATOM   1053  O   LEU A 105     113.940  59.780 193.900  1.00  0.00           O
ATOM   1054  N   GLN A 106     113.130  58.770 192.050  1.00  0.00           N
ATOM   1055  H   GLN A 106     113.210  57.980 191.460  1.00  0.00           H
ATOM   1056  CA  GLN A 106     111.800  59.390 191.920  1.00  0.00           C
ATOM   1057  CB  GLN A 106     111.670  59.810 190.450  1.00  0.00           C
ATOM   1058  CG  GLN A 106     112.720  60.810 189.960  1.00  0.00           C
ATOM   1059  CD  GLN A 106     112.820  60.760 188.440  1.00  0.00           C
ATOM   1060  OE1 GLN A 106     111.930  60.940 187.610  1.00  0.00           O
ATOM   1061  NE2 GLN A 106     114.060  60.780 187.950  1.00  0.00           N
ATOM   1062 1HE2 GLN A 106     114.790  60.730 188.630  1.00  0.00           H
ATOM   1063 2HE2 GLN A 106     114.210  60.720 186.960  1.00  0.00           H
ATOM   1064  C   GLN A 106     110.550  58.670 192.410  1.00  0.00           C
ATOM   1065  O   GLN A 106     109.700  59.190 193.140  1.00  0.00           O
ATOM   1066  N   LYS A 107     110.490  57.430 191.940  1.00  0.00           N
ATOM   1067  H   LYS A 107     111.040  57.160 191.150  1.00  0.00           H
ATOM   1068  CA  LYS A 107     109.410  56.530 192.390  1.00  0.00           C
ATOM   1069  CB  LYS A 107     108.580  56.260 191.140  1.00  0.00           C
ATOM   1070  CG  LYS A 107     107.200  55.740 191.550  1.00  0.00           C
ATOM   1071  CD  LYS A 107     106.390  55.540 190.270  1.00  0.00           C
ATOM   1072  CE  LYS A 107     105.010  55.020 190.680  1.00  0.00           C
ATOM   1073  NZ  LYS A 107     104.090  55.130 189.540  1.00  0.00           N
ATOM   1074  HZ1 LYS A 107     103.160  54.860 189.790  1.00  0.00           H
ATOM   1075  HZ2 LYS A 107     104.050  56.100 189.290  1.00  0.00           H
ATOM   1076  HZ3 LYS A 107     104.570  54.590 188.850  1.00  0.00           H
ATOM   1077  C   LYS A 107     109.750  55.280 193.200  1.00  0.00           C
ATOM   1078  O   LYS A 107     110.550  54.410 192.870  1.00  0.00           O
ATOM   1079  N   LEU A 108     109.370  55.350 194.470  1.00  0.00           N
ATOM   1080  H   LEU A 108     108.780  56.130 194.710  1.00  0.00           H
ATOM   1081  CA  LEU A 108     109.640  54.260 195.420  1.00  0.00           C
ATOM   1082  CB  LEU A 108     110.200  54.760 196.750  1.00  0.00           C
ATOM   1083  CG  LEU A 108     111.110  53.760 197.470  1.00  0.00           C
ATOM   1084  CD1 LEU A 108     112.310  53.300 196.630  1.00  0.00           C
ATOM   1085  CD2 LEU A 108     111.440  54.460 198.790  1.00  0.00           C
ATOM   1086  C   LEU A 108     108.400  53.400 195.640  1.00  0.00           C
ATOM   1087  O   LEU A 108     107.420  53.800 196.270  1.00  0.00           O
ATOM   1088  N   VAL A 109     108.480  52.210 195.070  1.00  0.00           N
ATOM   1089  H   VAL A 109     109.180  52.090 194.370  1.00  0.00           H
ATOM   1090  CA  VAL A 109     107.550  51.100 195.330  1.00  0.00           C
ATOM   1091  CB  VAL A 109     107.170  50.530 193.960  1.00  0.00           C
ATOM   1092  CG1 VAL A 109     106.170  49.400 194.220  1.00  0.00           C
ATOM   1093  CG2 VAL A 109     106.410  51.640 193.230  1.00  0.00           C
ATOM   1094  C   VAL A 109     108.330  50.130 196.230  1.00  0.00           C
ATOM   1095  O   VAL A 109     108.740  49.080 195.740  1.00  0.00           O
ATOM   1096  N   ALA A 110     107.980  50.360 197.490  1.00  0.00           N
ATOM   1097  H   ALA A 110     107.270  51.050 197.660  1.00  0.00           H
ATOM   1098  CA  ALA A 110     108.620  49.730 198.650  1.00  0.00           C
ATOM   1099  CB  ALA A 110     109.010  50.950 199.500  1.00  0.00           C
ATOM   1100  C   ALA A 110     107.790  48.620 199.300  1.00  0.00           C
ATOM   1101  O   ALA A 110     107.820  48.560 200.530  1.00  0.00           O
ATOM   1102  N   VAL A 111     106.870  48.100 198.500  1.00  0.00           N
ATOM   1103  H   VAL A 111     107.000  48.020 197.520  1.00  0.00           H
ATOM   1104  CA  VAL A 111     105.750  47.230 198.910  1.00  0.00           C
ATOM   1105  CB  VAL A 111     104.800  47.280 197.710  1.00  0.00           C
ATOM   1106  CG1 VAL A 111     103.640  46.300 197.850  1.00  0.00           C
ATOM   1107  CG2 VAL A 111     104.190  48.650 197.390  1.00  0.00           C
ATOM   1108  C   VAL A 111     106.330  45.890 199.380  1.00  0.00           C
ATOM   1109  O   VAL A 111     107.260  45.400 198.750  1.00  0.00           O
ATOM   1110  N   GLU A 112     105.660  45.300 200.370  1.00  0.00           N
ATOM   1111  H   GLU A 112     104.870  45.790 200.740  1.00  0.00           H
ATOM   1112  CA  GLU A 112     105.860  44.000 201.040  1.00  0.00           C
ATOM   1113  CB  GLU A 112     105.310  42.820 200.240  1.00  0.00           C
ATOM   1114  CG  GLU A 112     103.920  43.150 199.690  1.00  0.00           C
ATOM   1115  CD  GLU A 112     103.270  42.030 198.870  1.00  0.00           C
ATOM   1116  OE1 GLU A 112     103.610  40.850 199.110  1.00  0.00           O
ATOM   1117  OE2 GLU A 112     102.620  42.390 197.870  1.00  0.00           O
ATOM   1118  C   GLU A 112     107.340  43.840 201.380  1.00  0.00           C
ATOM   1119  O   GLU A 112     108.110  43.130 200.740  1.00  0.00           O
ATOM   1120  N   THR A 113     107.850  44.860 202.070  1.00  0.00           N
ATOM   1121  H   THR A 113     107.460  45.780 202.130  1.00  0.00           H
ATOM   1122  CA  THR A 113     109.240  44.890 202.570  1.00  0.00           C
ATOM   1123  CB  THR A 113     109.870  46.230 202.180  1.00  0.00           C
ATOM   1124  OG1 THR A 113     109.020  47.360 202.390  1.00  0.00           O
ATOM   1125  HG1 THR A 113     108.790  47.840 201.540  1.00  0.00           H
ATOM   1126  CG2 THR A 113     110.370  46.160 200.730  1.00  0.00           C
ATOM   1127  C   THR A 113     109.440  44.690 204.070  1.00  0.00           C
ATOM   1128  O   THR A 113     110.540  44.900 204.580  1.00  0.00           O
ATOM   1129  N   ASN A 114     108.330  44.460 204.770  1.00  0.00           N
ATOM   1130  H   ASN A 114     107.400  44.550 204.410  1.00  0.00           H
ATOM   1131  CA  ASN A 114     108.270  44.080 206.180  1.00  0.00           C
ATOM   1132  CB  ASN A 114     108.620  42.600 206.390  1.00  0.00           C
ATOM   1133  CG  ASN A 114     107.420  41.740 205.990  1.00  0.00           C
ATOM   1134  OD1 ASN A 114     106.660  41.930 205.040  1.00  0.00           O
ATOM   1135  ND2 ASN A 114     107.420  40.470 206.380  1.00  0.00           N
ATOM   1136 1HD2 ASN A 114     108.160  39.980 206.840  1.00  0.00           H
ATOM   1137 2HD2 ASN A 114     106.650  39.880 206.140  1.00  0.00           H
ATOM   1138  C   ASN A 114     108.790  44.870 207.380  1.00  0.00           C
ATOM   1139  O   ASN A 114     108.550  44.480 208.530  1.00  0.00           O
ATOM   1140  N   LEU A 115     109.350  46.050 207.110  1.00  0.00           N
ATOM   1141  H   LEU A 115     109.480  46.430 206.200  1.00  0.00           H
ATOM   1142  CA  LEU A 115     110.000  46.900 208.110  1.00  0.00           C
ATOM   1143  CB  LEU A 115     110.950  47.910 207.460  1.00  0.00           C
ATOM   1144  CG  LEU A 115     112.030  47.280 206.580  1.00  0.00           C
ATOM   1145  CD1 LEU A 115     112.150  48.100 205.300  1.00  0.00           C
ATOM   1146  CD2 LEU A 115     113.350  47.210 207.350  1.00  0.00           C
ATOM   1147  C   LEU A 115     109.010  47.700 208.950  1.00  0.00           C
ATOM   1148  O   LEU A 115     108.000  48.190 208.440  1.00  0.00           O
ATOM   1149  N   ALA A 116     109.410  47.870 210.210  1.00  0.00           N
ATOM   1150  H   ALA A 116     110.360  47.760 210.500  1.00  0.00           H
ATOM   1151  CA  ALA A 116     108.380  48.310 211.160  1.00  0.00           C
ATOM   1152  CB  ALA A 116     108.670  47.950 212.610  1.00  0.00           C
ATOM   1153  C   ALA A 116     107.950  49.780 211.060  1.00  0.00           C
ATOM   1154  O   ALA A 116     106.930  50.120 211.660  1.00  0.00           O
ATOM   1155  N   SER A 117     108.680  50.660 210.390  1.00  0.00           N
ATOM   1156  H   SER A 117     109.450  50.310 209.850  1.00  0.00           H
ATOM   1157  CA  SER A 117     108.430  52.110 210.400  1.00  0.00           C
ATOM   1158  CB  SER A 117     109.400  52.840 211.330  1.00  0.00           C
ATOM   1159  OG  SER A 117     109.160  54.250 211.420  1.00  0.00           O
ATOM   1160  HG  SER A 117     109.910  54.650 211.950  1.00  0.00           H
ATOM   1161  C   SER A 117     108.520  52.730 209.010  1.00  0.00           C
ATOM   1162  O   SER A 117     109.050  52.270 208.000  1.00  0.00           O
ATOM   1163  N   LEU A 118     108.130  54.000 208.950  1.00  0.00           N
ATOM   1164  H   LEU A 118     107.860  54.530 209.760  1.00  0.00           H
ATOM   1165  CA  LEU A 118     108.290  54.780 207.720  1.00  0.00           C
ATOM   1166  CB  LEU A 118     107.330  55.940 207.450  1.00  0.00           C
ATOM   1167  CG  LEU A 118     106.280  55.570 206.390  1.00  0.00           C
ATOM   1168  CD1 LEU A 118     106.800  55.260 204.990  1.00  0.00           C
ATOM   1169  CD2 LEU A 118     105.420  54.330 206.630  1.00  0.00           C
ATOM   1170  C   LEU A 118     109.750  55.180 207.480  1.00  0.00           C
ATOM   1171  O   LEU A 118     110.250  54.930 206.380  1.00  0.00           O
ATOM   1172  N   GLU A 119     110.320  55.490 208.650  1.00  0.00           N
ATOM   1173  H   GLU A 119     109.770  55.600 209.480  1.00  0.00           H
ATOM   1174  CA  GLU A 119     111.700  55.960 208.830  1.00  0.00           C
ATOM   1175  CB  GLU A 119     111.930  55.850 210.340  1.00  0.00           C
ATOM   1176  CG  GLU A 119     111.000  56.840 211.040  1.00  0.00           C
ATOM   1177  CD  GLU A 119     111.550  56.670 212.460  1.00  0.00           C
ATOM   1178  OE1 GLU A 119     112.380  57.530 212.820  1.00  0.00           O
ATOM   1179  OE2 GLU A 119     111.170  55.810 213.280  1.00  0.00           O
ATOM   1180  C   GLU A 119     112.740  55.150 208.050  1.00  0.00           C
ATOM   1181  O   GLU A 119     113.460  55.710 207.220  1.00  0.00           O
ATOM   1182  N   ASN A 120     112.660  53.830 208.150  1.00  0.00           N
ATOM   1183  H   ASN A 120     111.830  53.360 208.450  1.00  0.00           H
ATOM   1184  CA  ASN A 120     113.630  52.910 207.520  1.00  0.00           C
ATOM   1185  CB  ASN A 120     113.050  51.500 207.450  1.00  0.00           C
ATOM   1186  CG  ASN A 120     112.590  50.940 208.800  1.00  0.00           C
ATOM   1187  OD1 ASN A 120     111.420  51.010 209.140  1.00  0.00           O
ATOM   1188  ND2 ASN A 120     113.430  50.120 209.430  1.00  0.00           N
ATOM   1189 1HD2 ASN A 120     114.340  50.050 209.030  1.00  0.00           H
ATOM   1190 2HD2 ASN A 120     113.200  49.610 210.260  1.00  0.00           H
ATOM   1191  C   ASN A 120     114.180  53.270 206.140  1.00  0.00           C
ATOM   1192  O   ASN A 120     115.400  53.420 206.050  1.00  0.00           O
ATOM   1193  N   PHE A 121     113.310  53.700 205.230  1.00  0.00           N
ATOM   1194  H   PHE A 121     112.410  53.990 205.550  1.00  0.00           H
ATOM   1195  CA  PHE A 121     113.610  54.100 203.840  1.00  0.00           C
ATOM   1196  CB  PHE A 121     112.310  53.980 203.040  1.00  0.00           C
ATOM   1197  CG  PHE A 121     111.450  52.720 203.180  1.00  0.00           C
ATOM   1198  CD1 PHE A 121     110.340  52.800 204.010  1.00  0.00           C
ATOM   1199  HD1 PHE A 121     110.000  53.760 204.390  1.00  0.00           H
ATOM   1200  CD2 PHE A 121     111.790  51.500 202.590  1.00  0.00           C
ATOM   1201  HD2 PHE A 121     112.610  51.500 201.870  1.00  0.00           H
ATOM   1202  CE1 PHE A 121     109.540  51.690 204.250  1.00  0.00           C
ATOM   1203  HE1 PHE A 121     108.550  51.760 204.700  1.00  0.00           H
ATOM   1204  CE2 PHE A 121     110.960  50.420 202.860  1.00  0.00           C
ATOM   1205  HE2 PHE A 121     111.140  49.460 202.370  1.00  0.00           H
ATOM   1206  CZ  PHE A 121     109.860  50.450 203.710  1.00  0.00           C
ATOM   1207  HZ  PHE A 121     109.290  49.530 203.800  1.00  0.00           H
ATOM   1208  C   PHE A 121     114.170  55.520 203.810  1.00  0.00           C
ATOM   1209  O   PHE A 121     113.480  56.470 204.170  1.00  0.00           O
ATOM   1210  N   PRO A 122     115.410  55.640 203.350  1.00  0.00           N
ATOM   1211  CA  PRO A 122     116.140  56.910 203.480  1.00  0.00           C
ATOM   1212  CB  PRO A 122     117.570  56.460 203.200  1.00  0.00           C
ATOM   1213  CG  PRO A 122     117.630  54.970 203.510  1.00  0.00           C
ATOM   1214  CD  PRO A 122     116.290  54.550 202.900  1.00  0.00           C
ATOM   1215  C   PRO A 122     115.870  57.970 202.410  1.00  0.00           C
ATOM   1216  O   PRO A 122     116.510  58.160 201.380  1.00  0.00           O
ATOM   1217  N   ILE A 123     114.660  58.510 202.600  1.00  0.00           N
ATOM   1218  H   ILE A 123     114.050  58.130 203.300  1.00  0.00           H
ATOM   1219  CA  ILE A 123     114.010  59.510 201.740  1.00  0.00           C
ATOM   1220  CB  ILE A 123     112.770  60.110 202.410  1.00  0.00           C
ATOM   1221  CG1 ILE A 123     111.710  59.010 202.420  1.00  0.00           C
ATOM   1222  CG2 ILE A 123     112.180  61.370 201.790  1.00  0.00           C
ATOM   1223  CD  ILE A 123     111.400  58.680 203.880  1.00  0.00           C
ATOM   1224  C   ILE A 123     114.950  60.690 201.510  1.00  0.00           C
ATOM   1225  O   ILE A 123     115.120  61.110 200.370  1.00  0.00           O
ATOM   1226  N   GLY A 124     115.670  61.050 202.570  1.00  0.00           N
ATOM   1227  H   GLY A 124     115.540  60.780 203.520  1.00  0.00           H
ATOM   1228  CA  GLY A 124     116.500  62.270 202.590  1.00  0.00           C
ATOM   1229  C   GLY A 124     117.690  62.240 201.630  1.00  0.00           C
ATOM   1230  O   GLY A 124     118.250  63.200 201.110  1.00  0.00           O
ATOM   1231  N   HIS A 125     118.280  61.060 201.780  1.00  0.00           N
ATOM   1232  H   HIS A 125     118.170  60.440 202.560  1.00  0.00           H
ATOM   1233  CA  HIS A 125     119.230  60.520 200.790  1.00  0.00           C
ATOM   1234  CB  HIS A 125     119.930  59.240 201.230  1.00  0.00           C
ATOM   1235  CG  HIS A 125     121.100  58.680 200.430  1.00  0.00           C
ATOM   1236  ND1 HIS A 125     122.410  58.870 200.550  1.00  0.00           N
ATOM   1237  CD2 HIS A 125     120.950  57.680 199.560  1.00  0.00           C
ATOM   1238  HD2 HIS A 125     120.000  57.220 199.290  1.00  0.00           H
ATOM   1239  CE1 HIS A 125     123.050  57.980 199.800  1.00  0.00           C
ATOM   1240  HE1 HIS A 125     124.100  58.020 199.520  1.00  0.00           H
ATOM   1241  NE2 HIS A 125     122.140  57.290 199.120  1.00  0.00           N
ATOM   1242  HE2 HIS A 125     122.400  56.690 198.360  1.00  0.00           H
ATOM   1243  C   HIS A 125     118.740  60.330 199.350  1.00  0.00           C
ATOM   1244  O   HIS A 125     119.500  60.380 198.380  1.00  0.00           O
ATOM   1245  N   LEU A 126     117.530  59.780 199.200  1.00  0.00           N
ATOM   1246  H   LEU A 126     117.040  59.310 199.930  1.00  0.00           H
ATOM   1247  CA  LEU A 126     116.990  59.650 197.840  1.00  0.00           C
ATOM   1248  CB  LEU A 126     115.960  58.520 197.740  1.00  0.00           C
ATOM   1249  CG  LEU A 126     116.420  57.120 198.120  1.00  0.00           C
ATOM   1250  CD1 LEU A 126     115.170  56.370 198.580  1.00  0.00           C
ATOM   1251  CD2 LEU A 126     117.320  56.450 197.070  1.00  0.00           C
ATOM   1252  C   LEU A 126     116.420  60.940 197.260  1.00  0.00           C
ATOM   1253  O   LEU A 126     116.230  60.950 196.040  1.00  0.00           O
ATOM   1254  N   LYS A 127     116.180  61.960 198.080  1.00  0.00           N
ATOM   1255  H   LYS A 127     116.150  61.880 199.080  1.00  0.00           H
ATOM   1256  CA  LYS A 127     115.820  63.340 197.730  1.00  0.00           C
ATOM   1257  CB  LYS A 127     117.030  64.070 197.160  1.00  0.00           C
ATOM   1258  CG  LYS A 127     118.100  64.010 198.260  1.00  0.00           C
ATOM   1259  CD  LYS A 127     119.370  64.750 197.840  1.00  0.00           C
ATOM   1260  CE  LYS A 127     120.630  64.370 198.620  1.00  0.00           C
ATOM   1261  NZ  LYS A 127     120.500  64.480 200.080  1.00  0.00           N
ATOM   1262  HZ1 LYS A 127     121.120  63.750 200.370  1.00  0.00           H
ATOM   1263  HZ2 LYS A 127     120.870  65.340 200.430  1.00  0.00           H
ATOM   1264  HZ3 LYS A 127     119.600  64.330 200.480  1.00  0.00           H
ATOM   1265  C   LYS A 127     114.560  63.490 196.880  1.00  0.00           C
ATOM   1266  O   LYS A 127     113.460  63.360 197.400  1.00  0.00           O
ATOM   1267  N   THR A 128     114.740  63.150 195.610  1.00  0.00           N
ATOM   1268  H   THR A 128     115.270  62.340 195.360  1.00  0.00           H
ATOM   1269  CA  THR A 128     113.850  63.600 194.520  1.00  0.00           C
ATOM   1270  CB  THR A 128     114.640  63.450 193.220  1.00  0.00           C
ATOM   1271  OG1 THR A 128     115.210  62.130 193.180  1.00  0.00           O
ATOM   1272  HG1 THR A 128     114.420  61.560 193.430  1.00  0.00           H
ATOM   1273  CG2 THR A 128     115.800  64.430 193.040  1.00  0.00           C
ATOM   1274  C   THR A 128     112.520  62.860 194.390  1.00  0.00           C
ATOM   1275  O   THR A 128     111.920  62.620 193.350  1.00  0.00           O
ATOM   1276  N   LEU A 129     112.230  62.060 195.420  1.00  0.00           N
ATOM   1277  H   LEU A 129     112.740  62.050 196.280  1.00  0.00           H
ATOM   1278  CA  LEU A 129     111.030  61.210 195.520  1.00  0.00           C
ATOM   1279  CB  LEU A 129     110.960  60.570 196.910  1.00  0.00           C
ATOM   1280  CG  LEU A 129     110.180  59.250 196.880  1.00  0.00           C
ATOM   1281  CD1 LEU A 129     111.020  58.220 196.130  1.00  0.00           C
ATOM   1282  CD2 LEU A 129     110.110  58.670 198.300  1.00  0.00           C
ATOM   1283  C   LEU A 129     109.760  62.040 195.380  1.00  0.00           C
ATOM   1284  O   LEU A 129     109.420  62.860 196.250  1.00  0.00           O
ATOM   1285  N   LYS A 130     108.850  61.500 194.580  1.00  0.00           N
ATOM   1286  H   LYS A 130     109.150  60.670 194.110  1.00  0.00           H
ATOM   1287  CA  LYS A 130     107.520  62.060 194.290  1.00  0.00           C
ATOM   1288  CB  LYS A 130     107.510  62.690 192.890  1.00  0.00           C
ATOM   1289  CG  LYS A 130     107.780  61.720 191.740  1.00  0.00           C
ATOM   1290  CD  LYS A 130     107.590  62.350 190.360  1.00  0.00           C
ATOM   1291  CE  LYS A 130     106.130  62.690 190.040  1.00  0.00           C
ATOM   1292  NZ  LYS A 130     106.180  63.550 188.850  1.00  0.00           N
ATOM   1293  HZ1 LYS A 130     107.080  63.990 188.920  1.00  0.00           H
ATOM   1294  HZ2 LYS A 130     105.990  63.080 187.990  1.00  0.00           H
ATOM   1295  HZ3 LYS A 130     105.510  64.280 188.960  1.00  0.00           H
ATOM   1296  C   LYS A 130     106.260  61.240 194.530  1.00  0.00           C
ATOM   1297  O   LYS A 130     105.340  61.820 195.110  1.00  0.00           O
ATOM   1298  N   GLU A 131     106.370  59.920 194.400  1.00  0.00           N
ATOM   1299  H   GLU A 131     107.250  59.460 194.250  1.00  0.00           H
ATOM   1300  CA  GLU A 131     105.400  58.840 194.610  1.00  0.00           C
ATOM   1301  CB  GLU A 131     104.920  58.200 193.300  1.00  0.00           C
ATOM   1302  CG  GLU A 131     104.180  59.180 192.380  1.00  0.00           C
ATOM   1303  CD  GLU A 131     103.730  58.490 191.090  1.00  0.00           C
ATOM   1304  OE1 GLU A 131     104.450  58.700 190.090  1.00  0.00           O
ATOM   1305  OE2 GLU A 131     102.700  57.790 191.000  1.00  0.00           O
ATOM   1306  C   GLU A 131     105.990  57.820 195.590  1.00  0.00           C
ATOM   1307  O   GLU A 131     107.100  57.330 195.370  1.00  0.00           O
ATOM   1308  N   LEU A 132     105.260  57.550 196.670  1.00  0.00           N
ATOM   1309  H   LEU A 132     104.390  57.990 196.890  1.00  0.00           H
ATOM   1310  CA  LEU A 132     105.600  56.460 197.590  1.00  0.00           C
ATOM   1311  CB  LEU A 132     106.050  57.070 198.930  1.00  0.00           C
ATOM   1312  CG  LEU A 132     106.560  56.280 200.140  1.00  0.00           C
ATOM   1313  CD1 LEU A 132     107.810  55.490 199.730  1.00  0.00           C
ATOM   1314  CD2 LEU A 132     106.560  57.150 201.400  1.00  0.00           C
ATOM   1315  C   LEU A 132     104.540  55.370 197.730  1.00  0.00           C
ATOM   1316  O   LEU A 132     103.550  55.570 198.430  1.00  0.00           O
ATOM   1317  N   ASN A 133     104.880  54.150 197.330  1.00  0.00           N
ATOM   1318  H   ASN A 133     105.790  53.990 196.960  1.00  0.00           H
ATOM   1319  CA  ASN A 133     103.980  52.990 197.480  1.00  0.00           C
ATOM   1320  CB  ASN A 133     103.660  52.430 196.090  1.00  0.00           C
ATOM   1321  CG  ASN A 133     103.030  53.480 195.180  1.00  0.00           C
ATOM   1322  OD1 ASN A 133     103.510  54.590 194.940  1.00  0.00           O
ATOM   1323  ND2 ASN A 133     101.750  53.360 194.860  1.00  0.00           N
ATOM   1324 1HD2 ASN A 133     101.330  52.620 195.390  1.00  0.00           H
ATOM   1325 2HD2 ASN A 133     101.190  53.900 194.220  1.00  0.00           H
ATOM   1326  C   ASN A 133     104.600  52.010 198.470  1.00  0.00           C
ATOM   1327  O   ASN A 133     105.740  51.560 198.340  1.00  0.00           O
ATOM   1328  N   VAL A 134     103.900  51.880 199.590  1.00  0.00           N
ATOM   1329  H   VAL A 134     103.060  52.420 199.710  1.00  0.00           H
ATOM   1330  CA  VAL A 134     104.090  51.070 200.800  1.00  0.00           C
ATOM   1331  CB  VAL A 134     104.670  51.850 201.990  1.00  0.00           C
ATOM   1332  CG1 VAL A 134     104.800  50.970 203.240  1.00  0.00           C
ATOM   1333  CG2 VAL A 134     106.100  52.360 201.820  1.00  0.00           C
ATOM   1334  C   VAL A 134     102.830  50.260 201.120  1.00  0.00           C
ATOM   1335  O   VAL A 134     101.780  50.800 201.460  1.00  0.00           O
ATOM   1336  N   ALA A 135     102.960  48.950 201.290  1.00  0.00           N
ATOM   1337  H   ALA A 135     103.840  48.480 201.250  1.00  0.00           H
ATOM   1338  CA  ALA A 135     101.800  48.050 201.460  1.00  0.00           C
ATOM   1339  CB  ALA A 135     101.170  47.410 200.220  1.00  0.00           C
ATOM   1340  C   ALA A 135     102.330  46.890 202.300  1.00  0.00           C
ATOM   1341  O   ALA A 135     103.460  46.460 202.080  1.00  0.00           O
ATOM   1342  N   HIS A 136     101.480  46.160 203.020  1.00  0.00           N
ATOM   1343  H   HIS A 136     100.490  46.300 202.960  1.00  0.00           H
ATOM   1344  CA  HIS A 136     101.750  44.980 203.860  1.00  0.00           C
ATOM   1345  CB  HIS A 136     101.760  43.760 202.950  1.00  0.00           C
ATOM   1346  CG  HIS A 136     100.440  43.440 202.240  1.00  0.00           C
ATOM   1347  ND1 HIS A 136      99.310  42.980 202.770  1.00  0.00           N
ATOM   1348  CD2 HIS A 136     100.290  43.440 200.920  1.00  0.00           C
ATOM   1349  HD2 HIS A 136     100.850  44.070 200.230  1.00  0.00           H
ATOM   1350  CE1 HIS A 136      98.560  42.520 201.770  1.00  0.00           C
ATOM   1351  HE1 HIS A 136      97.720  41.830 201.750  1.00  0.00           H
ATOM   1352  NE2 HIS A 136      99.150  42.840 200.620  1.00  0.00           N
ATOM   1353  HE2 HIS A 136      98.870  42.500 199.720  1.00  0.00           H
ATOM   1354  C   HIS A 136     102.860  44.950 204.910  1.00  0.00           C
ATOM   1355  O   HIS A 136     103.250  43.900 205.410  1.00  0.00           O
ATOM   1356  N   ASN A 137     103.440  46.120 205.160  1.00  0.00           N
ATOM   1357  H   ASN A 137     103.250  46.960 204.640  1.00  0.00           H
ATOM   1358  CA  ASN A 137     104.520  46.290 206.140  1.00  0.00           C
ATOM   1359  CB  ASN A 137     105.390  47.480 205.730  1.00  0.00           C
ATOM   1360  CG  ASN A 137     106.350  47.190 204.580  1.00  0.00           C
ATOM   1361  OD1 ASN A 137     106.120  46.410 203.650  1.00  0.00           O
ATOM   1362  ND2 ASN A 137     107.440  47.950 204.610  1.00  0.00           N
ATOM   1363 1HD2 ASN A 137     107.570  48.730 205.220  1.00  0.00           H
ATOM   1364 2HD2 ASN A 137     108.060  47.780 203.830  1.00  0.00           H
ATOM   1365  C   ASN A 137     104.040  46.410 207.590  1.00  0.00           C
ATOM   1366  O   ASN A 137     102.900  46.800 207.820  1.00  0.00           O
ATOM   1367  N   LEU A 138     104.770  45.730 208.480  1.00  0.00           N
ATOM   1368  H   LEU A 138     105.450  45.130 208.060  1.00  0.00           H
ATOM   1369  CA  LEU A 138     104.440  45.530 209.900  1.00  0.00           C
ATOM   1370  CB  LEU A 138     105.320  44.490 210.600  1.00  0.00           C
ATOM   1371  CG  LEU A 138     105.260  43.100 209.970  1.00  0.00           C
ATOM   1372  CD1 LEU A 138     106.530  42.350 210.370  1.00  0.00           C
ATOM   1373  CD2 LEU A 138     103.970  42.400 210.410  1.00  0.00           C
ATOM   1374  C   LEU A 138     104.490  46.800 210.750  1.00  0.00           C
ATOM   1375  O   LEU A 138     104.930  46.840 211.900  1.00  0.00           O
ATOM   1376  N   ILE A 139     103.840  47.800 210.160  1.00  0.00           N
ATOM   1377  H   ILE A 139     103.270  47.650 209.350  1.00  0.00           H
ATOM   1378  CA  ILE A 139     103.880  49.180 210.660  1.00  0.00           C
ATOM   1379  CB  ILE A 139     103.100  50.070 209.690  1.00  0.00           C
ATOM   1380  CG1 ILE A 139     103.700  49.880 208.290  1.00  0.00           C
ATOM   1381  CG2 ILE A 139     102.920  51.530 210.110  1.00  0.00           C
ATOM   1382  CD  ILE A 139     105.100  50.450 208.080  1.00  0.00           C
ATOM   1383  C   ILE A 139     103.370  49.340 212.100  1.00  0.00           C
ATOM   1384  O   ILE A 139     102.200  49.240 212.450  1.00  0.00           O
ATOM   1385  N   GLN A 140     104.360  49.500 212.970  1.00  0.00           N
ATOM   1386  H   GLN A 140     105.290  49.490 212.600  1.00  0.00           H
ATOM   1387  CA  GLN A 140     104.180  49.740 214.410  1.00  0.00           C
ATOM   1388  CB  GLN A 140     105.540  49.740 215.100  1.00  0.00           C
ATOM   1389  CG  GLN A 140     105.920  48.270 215.320  1.00  0.00           C
ATOM   1390  CD  GLN A 140     107.300  48.090 215.950  1.00  0.00           C
ATOM   1391  OE1 GLN A 140     108.130  48.990 216.130  1.00  0.00           O
ATOM   1392  NE2 GLN A 140     107.470  46.920 216.550  1.00  0.00           N
ATOM   1393 1HE2 GLN A 140     106.610  46.420 216.590  1.00  0.00           H
ATOM   1394 2HE2 GLN A 140     108.390  46.730 216.900  1.00  0.00           H
ATOM   1395  C   GLN A 140     103.440  51.060 214.680  1.00  0.00           C
ATOM   1396  O   GLN A 140     102.630  51.280 215.580  1.00  0.00           O
ATOM   1397  N   SER A 141     103.750  52.050 213.860  1.00  0.00           N
ATOM   1398  H   SER A 141     104.550  52.070 213.260  1.00  0.00           H
ATOM   1399  CA  SER A 141     103.020  53.330 213.770  1.00  0.00           C
ATOM   1400  CB  SER A 141     103.140  54.200 215.030  1.00  0.00           C
ATOM   1401  OG  SER A 141     102.380  55.380 214.760  1.00  0.00           O
ATOM   1402  HG  SER A 141     101.460  55.150 215.070  1.00  0.00           H
ATOM   1403  C   SER A 141     103.660  54.120 212.630  1.00  0.00           C
ATOM   1404  O   SER A 141     104.860  53.940 212.470  1.00  0.00           O
ATOM   1405  N   PHE A 142     102.920  54.980 211.930  1.00  0.00           N
ATOM   1406  H   PHE A 142     101.990  55.200 212.230  1.00  0.00           H
ATOM   1407  CA  PHE A 142     103.420  55.660 210.730  1.00  0.00           C
ATOM   1408  CB  PHE A 142     102.250  56.040 209.810  1.00  0.00           C
ATOM   1409  CG  PHE A 142     101.400  54.840 209.390  1.00  0.00           C
ATOM   1410  CD1 PHE A 142     101.840  54.200 208.240  1.00  0.00           C
ATOM   1411  HD1 PHE A 142     102.640  54.580 207.600  1.00  0.00           H
ATOM   1412  CD2 PHE A 142     100.340  54.280 210.090  1.00  0.00           C
ATOM   1413  HD2 PHE A 142     100.040  54.910 210.930  1.00  0.00           H
ATOM   1414  CE1 PHE A 142     101.090  53.160 207.700  1.00  0.00           C
ATOM   1415  HE1 PHE A 142     101.370  52.780 206.720  1.00  0.00           H
ATOM   1416  CE2 PHE A 142      99.600  53.220 209.590  1.00  0.00           C
ATOM   1417  HE2 PHE A 142      98.750  52.860 210.170  1.00  0.00           H
ATOM   1418  CZ  PHE A 142      99.990  52.650 208.380  1.00  0.00           C
ATOM   1419  HZ  PHE A 142      99.430  51.810 207.980  1.00  0.00           H
ATOM   1420  C   PHE A 142     104.200  56.930 211.070  1.00  0.00           C
ATOM   1421  O   PHE A 142     103.840  58.080 210.800  1.00  0.00           O
ATOM   1422  N   LYS A 143     105.310  56.660 211.750  1.00  0.00           N
ATOM   1423  H   LYS A 143     105.650  55.720 211.840  1.00  0.00           H
ATOM   1424  CA  LYS A 143     106.290  57.660 212.200  1.00  0.00           C
ATOM   1425  CB  LYS A 143     107.260  56.760 212.980  1.00  0.00           C
ATOM   1426  CG  LYS A 143     106.670  56.200 214.280  1.00  0.00           C
ATOM   1427  CD  LYS A 143     107.710  55.430 215.080  1.00  0.00           C
ATOM   1428  CE  LYS A 143     107.220  54.590 216.260  1.00  0.00           C
ATOM   1429  NZ  LYS A 143     108.370  54.380 217.150  1.00  0.00           N
ATOM   1430  HZ1 LYS A 143     108.780  55.240 217.470  1.00  0.00           H
ATOM   1431  HZ2 LYS A 143     108.100  53.900 217.990  1.00  0.00           H
ATOM   1432  HZ3 LYS A 143     109.080  53.760 216.810  1.00  0.00           H
ATOM   1433  C   LYS A 143     107.040  58.360 211.070  1.00  0.00           C
ATOM   1434  O   LYS A 143     107.540  57.800 210.090  1.00  0.00           O
ATOM   1435  N   LEU A 144     106.800  59.670 211.020  1.00  0.00           N
ATOM   1436  H   LEU A 144     106.390  60.150 211.790  1.00  0.00           H
ATOM   1437  CA  LEU A 144     107.320  60.520 209.930  1.00  0.00           C
ATOM   1438  CB  LEU A 144     106.440  61.760 209.840  1.00  0.00           C
ATOM   1439  CG  LEU A 144     105.660  62.010 208.540  1.00  0.00           C
ATOM   1440  CD1 LEU A 144     104.750  60.810 208.270  1.00  0.00           C
ATOM   1441  CD2 LEU A 144     105.210  63.470 208.440  1.00  0.00           C
ATOM   1442  C   LEU A 144     108.790  60.950 210.000  1.00  0.00           C
ATOM   1443  O   LEU A 144     109.230  61.440 211.050  1.00  0.00           O
ATOM   1444  N   PRO A 145     109.580  60.560 209.010  1.00  0.00           N
ATOM   1445  CA  PRO A 145     110.930  61.120 208.880  1.00  0.00           C
ATOM   1446  CB  PRO A 145     111.450  60.500 207.580  1.00  0.00           C
ATOM   1447  CG  PRO A 145     110.700  59.180 207.420  1.00  0.00           C
ATOM   1448  CD  PRO A 145     109.340  59.450 208.080  1.00  0.00           C
ATOM   1449  C   PRO A 145     110.880  62.640 208.780  1.00  0.00           C
ATOM   1450  O   PRO A 145     110.120  63.170 207.970  1.00  0.00           O
ATOM   1451  N   GLU A 146     111.920  63.300 209.280  1.00  0.00           N
ATOM   1452  H   GLU A 146     112.730  62.830 209.640  1.00  0.00           H
ATOM   1453  CA  GLU A 146     112.060  64.760 209.350  1.00  0.00           C
ATOM   1454  CB  GLU A 146     113.400  65.110 209.980  1.00  0.00           C
ATOM   1455  CG  GLU A 146     113.510  64.740 211.460  1.00  0.00           C
ATOM   1456  CD  GLU A 146     114.790  65.200 212.150  1.00  0.00           C
ATOM   1457  OE1 GLU A 146     114.770  65.320 213.400  1.00  0.00           O
ATOM   1458  OE2 GLU A 146     115.740  65.460 211.390  1.00  0.00           O
ATOM   1459  C   GLU A 146     111.990  65.460 207.980  1.00  0.00           C
ATOM   1460  O   GLU A 146     110.990  66.110 207.690  1.00  0.00           O
ATOM   1461  N   TYR A 147     112.710  64.850 207.050  1.00  0.00           N
ATOM   1462  H   TYR A 147     113.290  64.040 207.180  1.00  0.00           H
ATOM   1463  CA  TYR A 147     112.790  65.380 205.680  1.00  0.00           C
ATOM   1464  CB  TYR A 147     113.870  64.650 204.880  1.00  0.00           C
ATOM   1465  CG  TYR A 147     115.250  65.320 204.950  1.00  0.00           C
ATOM   1466  CD1 TYR A 147     116.350  64.620 205.430  1.00  0.00           C
ATOM   1467  HD1 TYR A 147     116.200  63.700 206.000  1.00  0.00           H
ATOM   1468  CD2 TYR A 147     115.510  66.530 204.330  1.00  0.00           C
ATOM   1469  HD2 TYR A 147     114.830  66.890 203.550  1.00  0.00           H
ATOM   1470  CE1 TYR A 147     117.630  65.150 205.300  1.00  0.00           C
ATOM   1471  HE1 TYR A 147     118.380  64.560 205.820  1.00  0.00           H
ATOM   1472  CE2 TYR A 147     116.770  67.100 204.170  1.00  0.00           C
ATOM   1473  HE2 TYR A 147     116.880  68.100 203.760  1.00  0.00           H
ATOM   1474  CZ  TYR A 147     117.840  66.390 204.700  1.00  0.00           C
ATOM   1475  OH  TYR A 147     119.090  66.850 204.440  1.00  0.00           O
ATOM   1476  HH  TYR A 147     119.720  66.420 205.080  1.00  0.00           H
ATOM   1477  C   TYR A 147     111.500  65.460 204.860  1.00  0.00           C
ATOM   1478  O   TYR A 147     111.200  66.480 204.260  1.00  0.00           O
ATOM   1479  N   PHE A 148     110.500  64.660 205.240  1.00  0.00           N
ATOM   1480  H   PHE A 148     110.760  64.000 205.940  1.00  0.00           H
ATOM   1481  CA  PHE A 148     109.120  64.530 204.740  1.00  0.00           C
ATOM   1482  CB  PHE A 148     108.310  63.560 205.590  1.00  0.00           C
ATOM   1483  CG  PHE A 148     107.740  62.300 204.930  1.00  0.00           C
ATOM   1484  CD1 PHE A 148     108.390  61.120 204.560  1.00  0.00           C
ATOM   1485  HD1 PHE A 148     109.470  61.050 204.680  1.00  0.00           H
ATOM   1486  CD2 PHE A 148     106.370  62.310 204.730  1.00  0.00           C
ATOM   1487  HD2 PHE A 148     105.810  63.190 205.040  1.00  0.00           H
ATOM   1488  CE1 PHE A 148     107.770  60.060 203.910  1.00  0.00           C
ATOM   1489  HE1 PHE A 148     108.320  59.150 203.710  1.00  0.00           H
ATOM   1490  CE2 PHE A 148     105.730  61.140 204.310  1.00  0.00           C
ATOM   1491  HE2 PHE A 148     104.650  61.030 204.270  1.00  0.00           H
ATOM   1492  CZ  PHE A 148     106.380  60.000 203.860  1.00  0.00           C
ATOM   1493  HZ  PHE A 148     105.760  59.320 203.270  1.00  0.00           H
ATOM   1494  C   PHE A 148     108.430  65.890 204.590  1.00  0.00           C
ATOM   1495  O   PHE A 148     108.030  66.350 203.530  1.00  0.00           O
ATOM   1496  N   SER A 149     108.500  66.650 205.680  1.00  0.00           N
ATOM   1497  H   SER A 149     109.160  66.500 206.410  1.00  0.00           H
ATOM   1498  CA  SER A 149     107.780  67.930 205.670  1.00  0.00           C
ATOM   1499  CB  SER A 149     107.680  68.540 207.070  1.00  0.00           C
ATOM   1500  OG  SER A 149     108.910  68.730 207.780  1.00  0.00           O
ATOM   1501  HG  SER A 149     108.790  68.490 208.740  1.00  0.00           H
ATOM   1502  C   SER A 149     108.440  68.990 204.780  1.00  0.00           C
ATOM   1503  O   SER A 149     107.850  69.970 204.340  1.00  0.00           O
ATOM   1504  N   ASN A 150     109.760  68.860 204.730  1.00  0.00           N
ATOM   1505  H   ASN A 150     110.310  68.080 205.050  1.00  0.00           H
ATOM   1506  CA  ASN A 150     110.580  69.730 203.880  1.00  0.00           C
ATOM   1507  CB  ASN A 150     112.020  69.800 204.400  1.00  0.00           C
ATOM   1508  CG  ASN A 150     112.990  70.840 203.850  1.00  0.00           C
ATOM   1509  OD1 ASN A 150     114.020  70.360 203.370  1.00  0.00           O
ATOM   1510  ND2 ASN A 150     112.930  72.130 204.170  1.00  0.00           N
ATOM   1511 1HD2 ASN A 150     112.340  72.440 204.920  1.00  0.00           H
ATOM   1512 2HD2 ASN A 150     113.530  72.710 203.620  1.00  0.00           H
ATOM   1513  C   ASN A 150     110.540  69.520 202.370  1.00  0.00           C
ATOM   1514  O   ASN A 150     110.260  70.470 201.640  1.00  0.00           O
ATOM   1515  N   LEU A 151     110.150  68.290 202.030  1.00  0.00           N
ATOM   1516  H   LEU A 151     110.050  67.550 202.700  1.00  0.00           H
ATOM   1517  CA  LEU A 151     110.350  67.830 200.640  1.00  0.00           C
ATOM   1518  CB  LEU A 151     110.870  66.390 200.610  1.00  0.00           C
ATOM   1519  CG  LEU A 151     112.370  66.200 200.880  1.00  0.00           C
ATOM   1520  CD1 LEU A 151     112.620  64.700 200.720  1.00  0.00           C
ATOM   1521  CD2 LEU A 151     113.440  66.920 200.060  1.00  0.00           C
ATOM   1522  C   LEU A 151     109.210  67.990 199.630  1.00  0.00           C
ATOM   1523  O   LEU A 151     108.470  67.070 199.290  1.00  0.00           O
ATOM   1524  N   THR A 152     109.370  69.080 198.890  1.00  0.00           N
ATOM   1525  H   THR A 152     110.270  69.490 199.010  1.00  0.00           H
ATOM   1526  CA  THR A 152     108.430  69.580 197.870  1.00  0.00           C
ATOM   1527  CB  THR A 152     108.840  70.900 197.220  1.00  0.00           C
ATOM   1528  OG1 THR A 152     110.180  70.700 196.750  1.00  0.00           O
ATOM   1529  HG1 THR A 152     110.810  70.910 197.500  1.00  0.00           H
ATOM   1530  CG2 THR A 152     108.870  72.080 198.200  1.00  0.00           C
ATOM   1531  C   THR A 152     108.100  68.610 196.730  1.00  0.00           C
ATOM   1532  O   THR A 152     107.040  68.880 196.170  1.00  0.00           O
ATOM   1533  N   ASN A 153     109.050  67.740 196.400  1.00  0.00           N
ATOM   1534  H   ASN A 153     109.960  67.880 196.780  1.00  0.00           H
ATOM   1535  CA  ASN A 153     108.910  66.650 195.420  1.00  0.00           C
ATOM   1536  CB  ASN A 153     110.260  65.940 195.420  1.00  0.00           C
ATOM   1537  CG  ASN A 153     111.040  65.930 196.740  1.00  0.00           C
ATOM   1538  OD1 ASN A 153     111.540  66.970 197.170  1.00  0.00           O
ATOM   1539  ND2 ASN A 153     111.090  64.770 197.390  1.00  0.00           N
ATOM   1540 1HD2 ASN A 153     110.550  64.000 197.070  1.00  0.00           H
ATOM   1541 2HD2 ASN A 153     111.790  64.690 198.100  1.00  0.00           H
ATOM   1542  C   ASN A 153     107.720  65.690 195.550  1.00  0.00           C
ATOM   1543  O   ASN A 153     107.050  65.430 194.550  1.00  0.00           O
ATOM   1544  N   LEU A 154     107.430  65.470 196.830  1.00  0.00           N
ATOM   1545  H   LEU A 154     107.930  66.070 197.450  1.00  0.00           H
ATOM   1546  CA  LEU A 154     106.380  64.570 197.320  1.00  0.00           C
ATOM   1547  CB  LEU A 154     106.370  64.410 198.840  1.00  0.00           C
ATOM   1548  CG  LEU A 154     107.340  63.320 199.320  1.00  0.00           C
ATOM   1549  CD1 LEU A 154     107.270  63.220 200.850  1.00  0.00           C
ATOM   1550  CD2 LEU A 154     107.150  61.980 198.620  1.00  0.00           C
ATOM   1551  C   LEU A 154     104.980  65.060 196.970  1.00  0.00           C
ATOM   1552  O   LEU A 154     104.540  66.210 197.010  1.00  0.00           O
ATOM   1553  N   GLU A 155     104.260  64.030 196.530  1.00  0.00           N
ATOM   1554  H   GLU A 155     104.750  63.180 196.300  1.00  0.00           H
ATOM   1555  CA  GLU A 155     102.820  64.140 196.250  1.00  0.00           C
ATOM   1556  CB  GLU A 155     102.630  64.560 194.790  1.00  0.00           C
ATOM   1557  CG  GLU A 155     101.190  64.980 194.450  1.00  0.00           C
ATOM   1558  CD  GLU A 155     100.990  65.390 192.990  1.00  0.00           C
ATOM   1559  OE1 GLU A 155     100.420  64.530 192.270  1.00  0.00           O
ATOM   1560  OE2 GLU A 155     101.320  66.570 192.740  1.00  0.00           O
ATOM   1561  C   GLU A 155     102.130  62.830 196.620  1.00  0.00           C
ATOM   1562  O   GLU A 155     101.350  62.820 197.580  1.00  0.00           O
ATOM   1563  N   HIS A 156     102.350  61.760 195.860  1.00  0.00           N
ATOM   1564  H   HIS A 156     102.860  61.620 195.020  1.00  0.00           H
ATOM   1565  CA  HIS A 156     101.660  60.510 196.160  1.00  0.00           C
ATOM   1566  CB  HIS A 156     101.500  59.650 194.910  1.00  0.00           C
ATOM   1567  CG  HIS A 156     100.750  58.320 194.940  1.00  0.00           C
ATOM   1568  ND1 HIS A 156      99.560  58.180 194.350  1.00  0.00           N
ATOM   1569  CD2 HIS A 156     101.110  57.120 195.410  1.00  0.00           C
ATOM   1570  HD2 HIS A 156     102.050  56.860 195.900  1.00  0.00           H
ATOM   1571  CE1 HIS A 156      99.190  56.910 194.500  1.00  0.00           C
ATOM   1572  HE1 HIS A 156      98.260  56.450 194.190  1.00  0.00           H
ATOM   1573  NE2 HIS A 156     100.150  56.240 195.140  1.00  0.00           N
ATOM   1574  HE2 HIS A 156     100.150  55.260 195.350  1.00  0.00           H
ATOM   1575  C   HIS A 156     102.080  59.730 197.410  1.00  0.00           C
ATOM   1576  O   HIS A 156     103.150  59.140 197.340  1.00  0.00           O
ATOM   1577  N   LEU A 157     101.390  59.850 198.540  1.00  0.00           N
ATOM   1578  H   LEU A 157     100.820  60.670 198.560  1.00  0.00           H
ATOM   1579  CA  LEU A 157     101.670  59.140 199.800  1.00  0.00           C
ATOM   1580  CB  LEU A 157     101.660  60.130 200.970  1.00  0.00           C
ATOM   1581  CG  LEU A 157     102.890  61.030 200.890  1.00  0.00           C
ATOM   1582  CD1 LEU A 157     102.550  62.280 201.700  1.00  0.00           C
ATOM   1583  CD2 LEU A 157     104.180  60.460 201.480  1.00  0.00           C
ATOM   1584  C   LEU A 157     100.650  58.040 200.090  1.00  0.00           C
ATOM   1585  O   LEU A 157      99.570  58.180 200.650  1.00  0.00           O
ATOM   1586  N   ASP A 158     101.030  56.870 199.580  1.00  0.00           N
ATOM   1587  H   ASP A 158     101.920  56.720 199.160  1.00  0.00           H
ATOM   1588  CA  ASP A 158     100.140  55.710 199.420  1.00  0.00           C
ATOM   1589  CB  ASP A 158     100.210  55.070 198.030  1.00  0.00           C
ATOM   1590  CG  ASP A 158      99.050  54.170 197.610  1.00  0.00           C
ATOM   1591  OD1 ASP A 158      98.470  53.550 198.530  1.00  0.00           O
ATOM   1592  OD2 ASP A 158      99.010  53.870 196.400  1.00  0.00           O
ATOM   1593  C   ASP A 158     100.370  54.600 200.450  1.00  0.00           C
ATOM   1594  O   ASP A 158     101.340  53.850 200.340  1.00  0.00           O
ATOM   1595  N   LEU A 159      99.690  54.780 201.580  1.00  0.00           N
ATOM   1596  H   LEU A 159      99.150  55.620 201.690  1.00  0.00           H
ATOM   1597  CA  LEU A 159      99.870  53.990 202.800  1.00  0.00           C
ATOM   1598  CB  LEU A 159      99.640  54.760 204.100  1.00  0.00           C
ATOM   1599  CG  LEU A 159     100.350  56.100 204.260  1.00  0.00           C
ATOM   1600  CD1 LEU A 159      99.650  56.640 205.510  1.00  0.00           C
ATOM   1601  CD2 LEU A 159     101.860  55.970 204.500  1.00  0.00           C
ATOM   1602  C   LEU A 159      98.900  52.810 202.840  1.00  0.00           C
ATOM   1603  O   LEU A 159      98.780  52.160 203.870  1.00  0.00           O
ATOM   1604  N   SER A 160      98.050  52.650 201.830  1.00  0.00           N
ATOM   1605  H   SER A 160      98.000  53.400 201.170  1.00  0.00           H
ATOM   1606  CA  SER A 160      97.100  51.530 201.770  1.00  0.00           C
ATOM   1607  CB  SER A 160      96.360  51.530 200.430  1.00  0.00           C
ATOM   1608  OG  SER A 160      97.290  51.220 199.400  1.00  0.00           O
ATOM   1609  HG  SER A 160      97.580  52.090 199.010  1.00  0.00           H
ATOM   1610  C   SER A 160      97.510  50.110 202.150  1.00  0.00           C
ATOM   1611  O   SER A 160      98.680  49.750 202.060  1.00  0.00           O
ATOM   1612  N   SER A 161      96.590  49.420 202.820  1.00  0.00           N
ATOM   1613  H   SER A 161      95.740  49.890 203.030  1.00  0.00           H
ATOM   1614  CA  SER A 161      96.790  48.030 203.250  1.00  0.00           C
ATOM   1615  CB  SER A 161      96.560  47.060 202.080  1.00  0.00           C
ATOM   1616  OG  SER A 161      95.150  47.100 201.820  1.00  0.00           O
ATOM   1617  HG  SER A 161      94.970  47.880 201.220  1.00  0.00           H
ATOM   1618  C   SER A 161      98.150  47.750 203.890  1.00  0.00           C
ATOM   1619  O   SER A 161      98.880  46.900 203.390  1.00  0.00           O
ATOM   1620  N   ASN A 162      98.410  48.380 205.040  1.00  0.00           N
ATOM   1621  H   ASN A 162      97.850  49.170 205.290  1.00  0.00           H
ATOM   1622  CA  ASN A 162      99.570  48.080 205.890  1.00  0.00           C
ATOM   1623  CB  ASN A 162     100.340  49.330 206.320  1.00  0.00           C
ATOM   1624  CG  ASN A 162     101.450  49.520 205.290  1.00  0.00           C
ATOM   1625  OD1 ASN A 162     102.500  48.880 205.310  1.00  0.00           O
ATOM   1626  ND2 ASN A 162     101.130  50.370 204.330  1.00  0.00           N
ATOM   1627 1HD2 ASN A 162     100.240  50.840 204.300  1.00  0.00           H
ATOM   1628 2HD2 ASN A 162     101.760  50.470 203.560  1.00  0.00           H
ATOM   1629  C   ASN A 162      99.220  47.230 207.110  1.00  0.00           C
ATOM   1630  O   ASN A 162      98.070  47.250 207.550  1.00  0.00           O
ATOM   1631  N   LYS A 163     100.210  46.590 207.730  1.00  0.00           N
ATOM   1632  H   LYS A 163     101.160  46.830 207.580  1.00  0.00           H
ATOM   1633  CA  LYS A 163      99.920  45.770 208.910  1.00  0.00           C
ATOM   1634  CB  LYS A 163     100.700  44.460 209.070  1.00  0.00           C
ATOM   1635  CG  LYS A 163     100.300  43.470 207.980  1.00  0.00           C
ATOM   1636  CD  LYS A 163     101.300  42.320 207.830  1.00  0.00           C
ATOM   1637  CE  LYS A 163     100.600  41.390 206.840  1.00  0.00           C
ATOM   1638  NZ  LYS A 163     100.560  41.910 205.460  1.00  0.00           N
ATOM   1639  HZ1 LYS A 163     101.370  42.470 205.280  1.00  0.00           H
ATOM   1640  HZ2 LYS A 163     100.580  41.190 204.770  1.00  0.00           H
ATOM   1641  HZ3 LYS A 163      99.730  42.460 205.310  1.00  0.00           H
ATOM   1642  C   LYS A 163      99.900  46.650 210.160  1.00  0.00           C
ATOM   1643  O   LYS A 163     100.860  46.850 210.910  1.00  0.00           O
ATOM   1644  N   ILE A 164      98.670  47.070 210.440  1.00  0.00           N
ATOM   1645  H   ILE A 164      98.050  47.290 209.700  1.00  0.00           H
ATOM   1646  CA  ILE A 164      98.260  47.750 211.670  1.00  0.00           C
ATOM   1647  CB  ILE A 164      97.830  49.200 211.410  1.00  0.00           C
ATOM   1648  CG1 ILE A 164      96.860  49.290 210.230  1.00  0.00           C
ATOM   1649  CG2 ILE A 164      99.020  50.160 211.450  1.00  0.00           C
ATOM   1650  CD  ILE A 164      95.650  50.120 210.630  1.00  0.00           C
ATOM   1651  C   ILE A 164      97.100  47.080 212.420  1.00  0.00           C
ATOM   1652  O   ILE A 164      96.680  45.980 212.070  1.00  0.00           O
ATOM   1653  N   GLN A 165      97.060  47.370 213.710  1.00  0.00           N
ATOM   1654  H   GLN A 165      97.810  47.880 214.130  1.00  0.00           H
ATOM   1655  CA  GLN A 165      95.900  46.890 214.490  1.00  0.00           C
ATOM   1656  CB  GLN A 165      96.250  46.540 215.930  1.00  0.00           C
ATOM   1657  CG  GLN A 165      95.680  45.190 216.360  1.00  0.00           C
ATOM   1658  CD  GLN A 165      96.110  44.670 217.730  1.00  0.00           C
ATOM   1659  OE1 GLN A 165      97.080  43.920 217.830  1.00  0.00           O
ATOM   1660  NE2 GLN A 165      95.380  45.060 218.780  1.00  0.00           N
ATOM   1661 1HE2 GLN A 165      94.550  45.610 218.650  1.00  0.00           H
ATOM   1662 2HE2 GLN A 165      95.680  44.720 219.670  1.00  0.00           H
ATOM   1663  C   GLN A 165      94.670  47.810 214.450  1.00  0.00           C
ATOM   1664  O   GLN A 165      93.570  47.280 214.590  1.00  0.00           O
ATOM   1665  N   SER A 166      94.900  49.090 214.730  1.00  0.00           N
ATOM   1666  H   SER A 166      95.630  49.320 215.380  1.00  0.00           H
ATOM   1667  CA  SER A 166      93.930  50.180 214.660  1.00  0.00           C
ATOM   1668  CB  SER A 166      92.890  50.070 215.780  1.00  0.00           C
ATOM   1669  OG  SER A 166      91.920  51.100 215.630  1.00  0.00           O
ATOM   1670  HG  SER A 166      91.110  50.660 215.250  1.00  0.00           H
ATOM   1671  C   SER A 166      94.580  51.550 214.860  1.00  0.00           C
ATOM   1672  O   SER A 166      95.370  51.880 215.740  1.00  0.00           O
ATOM   1673  N   ILE A 167      94.530  52.280 213.750  1.00  0.00           N
ATOM   1674  H   ILE A 167      93.840  52.080 213.060  1.00  0.00           H
ATOM   1675  CA  ILE A 167      95.180  53.600 213.720  1.00  0.00           C
ATOM   1676  CB  ILE A 167      95.610  54.140 212.360  1.00  0.00           C
ATOM   1677  CG1 ILE A 167      94.480  54.120 211.330  1.00  0.00           C
ATOM   1678  CG2 ILE A 167      96.940  53.500 211.940  1.00  0.00           C
ATOM   1679  CD  ILE A 167      94.950  54.600 209.950  1.00  0.00           C
ATOM   1680  C   ILE A 167      94.340  54.700 214.390  1.00  0.00           C
ATOM   1681  O   ILE A 167      93.120  54.780 214.290  1.00  0.00           O
ATOM   1682  N   TYR A 168      95.080  55.680 214.900  1.00  0.00           N
ATOM   1683  H   TYR A 168      96.030  55.450 215.120  1.00  0.00           H
ATOM   1684  CA  TYR A 168      94.620  56.880 215.620  1.00  0.00           C
ATOM   1685  CB  TYR A 168      95.290  56.700 216.980  1.00  0.00           C
ATOM   1686  CG  TYR A 168      94.660  55.610 217.850  1.00  0.00           C
ATOM   1687  CD1 TYR A 168      93.610  55.980 218.680  1.00  0.00           C
ATOM   1688  HD1 TYR A 168      92.960  56.850 218.540  1.00  0.00           H
ATOM   1689  CD2 TYR A 168      95.260  54.360 217.940  1.00  0.00           C
ATOM   1690  HD2 TYR A 168      96.140  54.240 217.310  1.00  0.00           H
ATOM   1691  CE1 TYR A 168      93.060  55.020 219.520  1.00  0.00           C
ATOM   1692  HE1 TYR A 168      92.100  55.230 220.000  1.00  0.00           H
ATOM   1693  CE2 TYR A 168      94.790  53.460 218.900  1.00  0.00           C
ATOM   1694  HE2 TYR A 168      95.390  52.550 218.970  1.00  0.00           H
ATOM   1695  CZ  TYR A 168      93.700  53.790 219.680  1.00  0.00           C
ATOM   1696  OH  TYR A 168      93.130  52.880 220.520  1.00  0.00           O
ATOM   1697  HH  TYR A 168      92.480  53.440 221.040  1.00  0.00           H
ATOM   1698  C   TYR A 168      95.110  58.170 214.960  1.00  0.00           C
ATOM   1699  O   TYR A 168      96.110  58.080 214.240  1.00  0.00           O
ATOM   1700  N   CYS A 169      94.660  59.340 215.410  1.00  0.00           N
ATOM   1701  H   CYS A 169      93.740  59.320 215.810  1.00  0.00           H
ATOM   1702  CA  CYS A 169      95.240  60.640 215.060  1.00  0.00           C
ATOM   1703  CB  CYS A 169      94.460  61.740 215.780  1.00  0.00           C
ATOM   1704  SG  CYS A 169      94.520  63.410 215.030  1.00  0.00           S
ATOM   1705  HG  CYS A 169      93.320  63.840 215.410  1.00  0.00           H
ATOM   1706  C   CYS A 169      96.720  60.850 215.380  1.00  0.00           C
ATOM   1707  O   CYS A 169      97.410  61.410 214.530  1.00  0.00           O
ATOM   1708  N   THR A 170      97.190  60.060 216.350  1.00  0.00           N
ATOM   1709  H   THR A 170      96.620  59.450 216.910  1.00  0.00           H
ATOM   1710  CA  THR A 170      98.600  59.890 216.700  1.00  0.00           C
ATOM   1711  CB  THR A 170      98.700  59.350 218.130  1.00  0.00           C
ATOM   1712  OG1 THR A 170      97.890  58.170 218.230  1.00  0.00           O
ATOM   1713  HG1 THR A 170      98.540  57.420 218.330  1.00  0.00           H
ATOM   1714  CG2 THR A 170      98.170  60.360 219.140  1.00  0.00           C
ATOM   1715  C   THR A 170      99.380  59.110 215.650  1.00  0.00           C
ATOM   1716  O   THR A 170     100.430  59.630 215.280  1.00  0.00           O
ATOM   1717  N   ASP A 171      98.830  58.100 214.980  1.00  0.00           N
ATOM   1718  H   ASP A 171      98.090  57.610 215.440  1.00  0.00           H
ATOM   1719  CA  ASP A 171      99.540  57.460 213.860  1.00  0.00           C
ATOM   1720  CB  ASP A 171      98.950  56.050 213.780  1.00  0.00           C
ATOM   1721  CG  ASP A 171      98.840  55.360 215.150  1.00  0.00           C
ATOM   1722  OD1 ASP A 171      99.780  54.700 215.630  1.00  0.00           O
ATOM   1723  OD2 ASP A 171      97.710  55.540 215.650  1.00  0.00           O
ATOM   1724  C   ASP A 171      99.500  58.000 212.430  1.00  0.00           C
ATOM   1725  O   ASP A 171     100.490  58.120 211.720  1.00  0.00           O
ATOM   1726  N   LEU A 172      98.450  58.810 212.330  1.00  0.00           N
ATOM   1727  H   LEU A 172      97.920  59.020 213.150  1.00  0.00           H
ATOM   1728  CA  LEU A 172      98.140  59.610 211.140  1.00  0.00           C
ATOM   1729  CB  LEU A 172      96.630  59.890 211.110  1.00  0.00           C
ATOM   1730  CG  LEU A 172      95.880  58.630 210.670  1.00  0.00           C
ATOM   1731  CD1 LEU A 172      94.380  58.960 210.750  1.00  0.00           C
ATOM   1732  CD2 LEU A 172      96.360  58.320 209.250  1.00  0.00           C
ATOM   1733  C   LEU A 172      98.860  60.940 210.870  1.00  0.00           C
ATOM   1734  O   LEU A 172      98.470  61.870 210.170  1.00  0.00           O
ATOM   1735  N   ARG A 173     100.170  60.870 211.080  1.00  0.00           N
ATOM   1736  H   ARG A 173     100.520  59.940 210.960  1.00  0.00           H
ATOM   1737  CA  ARG A 173     101.250  61.870 211.070  1.00  0.00           C
ATOM   1738  CB  ARG A 173     102.630  61.280 211.390  1.00  0.00           C
ATOM   1739  CG  ARG A 173     102.970  61.130 212.870  1.00  0.00           C
ATOM   1740  CD  ARG A 173     102.710  62.440 213.620  1.00  0.00           C
ATOM   1741  NE  ARG A 173     103.190  62.250 215.000  1.00  0.00           N
ATOM   1742  HE  ARG A 173     104.080  61.800 215.010  1.00  0.00           H
ATOM   1743  CZ  ARG A 173     102.530  62.310 216.160  1.00  0.00           C
ATOM   1744  NH1 ARG A 173     101.220  62.620 216.210  1.00  0.00           N
ATOM   1745 1HH1 ARG A 173     100.670  62.680 215.380  1.00  0.00           H
ATOM   1746 2HH1 ARG A 173     100.810  62.750 217.110  1.00  0.00           H
ATOM   1747  NH2 ARG A 173     103.230  62.140 217.290  1.00  0.00           N
ATOM   1748 1HH2 ARG A 173     104.220  62.090 217.420  1.00  0.00           H
ATOM   1749 2HH2 ARG A 173     102.730  61.940 218.130  1.00  0.00           H
ATOM   1750  C   ARG A 173     101.420  62.600 209.740  1.00  0.00           C
ATOM   1751  O   ARG A 173     101.640  63.810 209.780  1.00  0.00           O
ATOM   1752  N   VAL A 174     101.130  62.010 208.590  1.00  0.00           N
ATOM   1753  H   VAL A 174     101.010  61.020 208.480  1.00  0.00           H
ATOM   1754  CA  VAL A 174     101.110  62.800 207.350  1.00  0.00           C
ATOM   1755  CB  VAL A 174     100.930  61.990 206.060  1.00  0.00           C
ATOM   1756  CG1 VAL A 174     102.320  61.450 205.740  1.00  0.00           C
ATOM   1757  CG2 VAL A 174      99.850  60.910 206.060  1.00  0.00           C
ATOM   1758  C   VAL A 174      99.960  63.810 207.310  1.00  0.00           C
ATOM   1759  O   VAL A 174     100.100  64.970 206.920  1.00  0.00           O
ATOM   1760  N   LEU A 175      98.780  63.540 207.850  1.00  0.00           N
ATOM   1761  H   LEU A 175      98.580  62.730 208.390  1.00  0.00           H
ATOM   1762  CA  LEU A 175      97.730  64.560 208.010  1.00  0.00           C
ATOM   1763  CB  LEU A 175      96.440  63.770 208.230  1.00  0.00           C
ATOM   1764  CG  LEU A 175      96.080  62.720 207.180  1.00  0.00           C
ATOM   1765  CD1 LEU A 175      94.720  62.090 207.450  1.00  0.00           C
ATOM   1766  CD2 LEU A 175      96.000  63.370 205.800  1.00  0.00           C
ATOM   1767  C   LEU A 175      97.910  65.580 209.130  1.00  0.00           C
ATOM   1768  O   LEU A 175      97.170  66.550 209.270  1.00  0.00           O
ATOM   1769  N   HIS A 176      98.750  65.180 210.090  1.00  0.00           N
ATOM   1770  H   HIS A 176      99.060  64.230 210.010  1.00  0.00           H
ATOM   1771  CA  HIS A 176      99.000  65.830 211.380  1.00  0.00           C
ATOM   1772  CB  HIS A 176      99.280  64.780 212.450  1.00  0.00           C
ATOM   1773  CG  HIS A 176      99.560  65.450 213.800  1.00  0.00           C
ATOM   1774  ND1 HIS A 176     100.610  65.180 214.570  1.00  0.00           N
ATOM   1775  CD2 HIS A 176      98.670  66.040 214.600  1.00  0.00           C
ATOM   1776  HD2 HIS A 176      97.700  66.440 214.340  1.00  0.00           H
ATOM   1777  CE1 HIS A 176     100.400  65.530 215.830  1.00  0.00           C
ATOM   1778  HE1 HIS A 176     101.120  65.300 216.610  1.00  0.00           H
ATOM   1779  NE2 HIS A 176      99.120  65.920 215.850  1.00  0.00           N
ATOM   1780  HE2 HIS A 176      98.690  66.300 216.660  1.00  0.00           H
ATOM   1781  C   HIS A 176     100.220  66.750 211.390  1.00  0.00           C
ATOM   1782  O   HIS A 176     100.060  67.900 211.780  1.00  0.00           O
ATOM   1783  N   GLN A 177     101.320  66.410 210.730  1.00  0.00           N
ATOM   1784  H   GLN A 177     101.490  65.480 210.400  1.00  0.00           H
ATOM   1785  CA  GLN A 177     102.560  67.200 210.760  1.00  0.00           C
ATOM   1786  CB  GLN A 177     103.620  66.090 210.770  1.00  0.00           C
ATOM   1787  CG  GLN A 177     104.930  66.570 211.390  1.00  0.00           C
ATOM   1788  CD  GLN A 177     105.930  65.510 211.860  1.00  0.00           C
ATOM   1789  OE1 GLN A 177     105.540  64.490 212.430  1.00  0.00           O
ATOM   1790  NE2 GLN A 177     107.200  65.630 211.500  1.00  0.00           N
ATOM   1791 1HE2 GLN A 177     107.470  66.380 210.890  1.00  0.00           H
ATOM   1792 2HE2 GLN A 177     107.850  64.900 211.710  1.00  0.00           H
ATOM   1793  C   GLN A 177     102.730  68.150 209.570  1.00  0.00           C
ATOM   1794  O   GLN A 177     103.120  69.310 209.700  1.00  0.00           O
ATOM   1795  N   MET A 178     102.550  67.560 208.400  1.00  0.00           N
ATOM   1796  H   MET A 178     102.260  66.600 208.340  1.00  0.00           H
ATOM   1797  CA  MET A 178     102.760  68.280 207.130  1.00  0.00           C
ATOM   1798  CB  MET A 178     102.520  67.240 206.030  1.00  0.00           C
ATOM   1799  CG  MET A 178     103.860  66.510 205.900  1.00  0.00           C
ATOM   1800  SD  MET A 178     103.760  64.930 204.990  1.00  0.00           S
ATOM   1801  CE  MET A 178     104.300  65.540 203.400  1.00  0.00           C
ATOM   1802  C   MET A 178     102.190  69.680 206.950  1.00  0.00           C
ATOM   1803  O   MET A 178     101.040  69.950 207.290  1.00  0.00           O
ATOM   1804  N   PRO A 179     103.030  70.570 206.420  1.00  0.00           N
ATOM   1805  CA  PRO A 179     102.740  71.890 205.840  1.00  0.00           C
ATOM   1806  CB  PRO A 179     104.080  72.630 205.800  1.00  0.00           C
ATOM   1807  CG  PRO A 179     105.040  71.510 205.400  1.00  0.00           C
ATOM   1808  CD  PRO A 179     104.470  70.360 206.230  1.00  0.00           C
ATOM   1809  C   PRO A 179     101.990  71.980 204.510  1.00  0.00           C
ATOM   1810  O   PRO A 179     101.820  70.960 203.840  1.00  0.00           O
ATOM   1811  N   LEU A 180     101.580  73.170 204.100  1.00  0.00           N
ATOM   1812  H   LEU A 180     101.980  74.040 204.370  1.00  0.00           H
ATOM   1813  CA  LEU A 180     100.640  73.370 202.980  1.00  0.00           C
ATOM   1814  CB  LEU A 180     100.100  74.790 203.170  1.00  0.00           C
ATOM   1815  CG  LEU A 180      99.070  74.900 204.290  1.00  0.00           C
ATOM   1816  CD1 LEU A 180      98.760  76.320 204.790  1.00  0.00           C
ATOM   1817  CD2 LEU A 180      97.800  74.250 203.750  1.00  0.00           C
ATOM   1818  C   LEU A 180     100.980  73.030 201.530  1.00  0.00           C
ATOM   1819  O   LEU A 180     100.210  73.460 200.680  1.00  0.00           O
ATOM   1820  N   LEU A 181     101.810  72.000 201.360  1.00  0.00           N
ATOM   1821  H   LEU A 181     102.160  71.460 202.120  1.00  0.00           H
ATOM   1822  CA  LEU A 181     102.200  71.380 200.080  1.00  0.00           C
ATOM   1823  CB  LEU A 181     103.300  70.350 200.360  1.00  0.00           C
ATOM   1824  CG  LEU A 181     104.500  70.820 201.170  1.00  0.00           C
ATOM   1825  CD1 LEU A 181     105.340  69.620 201.620  1.00  0.00           C
ATOM   1826  CD2 LEU A 181     105.250  71.860 200.320  1.00  0.00           C
ATOM   1827  C   LEU A 181     101.060  70.580 199.440  1.00  0.00           C
ATOM   1828  O   LEU A 181     100.150  70.090 200.100  1.00  0.00           O
ATOM   1829  N   ASN A 182     101.080  70.460 198.110  1.00  0.00           N
ATOM   1830  H   ASN A 182     101.830  70.890 197.600  1.00  0.00           H
ATOM   1831  CA  ASN A 182     100.080  69.720 197.340  1.00  0.00           C
ATOM   1832  CB  ASN A 182      99.950  70.290 195.920  1.00  0.00           C
ATOM   1833  CG  ASN A 182      99.030  71.510 195.820  1.00  0.00           C
ATOM   1834  OD1 ASN A 182      99.490  72.590 196.190  1.00  0.00           O
ATOM   1835  ND2 ASN A 182      97.780  71.350 195.420  1.00  0.00           N
ATOM   1836 1HD2 ASN A 182      97.380  70.490 195.090  1.00  0.00           H
ATOM   1837 2HD2 ASN A 182      97.180  72.160 195.450  1.00  0.00           H
ATOM   1838  C   ASN A 182     100.330  68.210 197.400  1.00  0.00           C
ATOM   1839  O   ASN A 182     101.070  67.620 196.610  1.00  0.00           O
ATOM   1840  N   LEU A 183      99.580  67.550 198.280  1.00  0.00           N
ATOM   1841  H   LEU A 183      98.930  68.040 198.860  1.00  0.00           H
ATOM   1842  CA  LEU A 183      99.730  66.130 198.620  1.00  0.00           C
ATOM   1843  CB  LEU A 183      99.970  65.950 200.120  1.00  0.00           C
ATOM   1844  CG  LEU A 183     101.320  66.420 200.690  1.00  0.00           C
ATOM   1845  CD1 LEU A 183     101.030  66.290 202.180  1.00  0.00           C
ATOM   1846  CD2 LEU A 183     102.450  65.560 200.120  1.00  0.00           C
ATOM   1847  C   LEU A 183      98.500  65.310 198.210  1.00  0.00           C
ATOM   1848  O   LEU A 183      97.390  65.790 198.010  1.00  0.00           O
ATOM   1849  N   SER A 184      98.700  63.990 198.170  1.00  0.00           N
ATOM   1850  H   SER A 184      99.620  63.610 198.160  1.00  0.00           H
ATOM   1851  CA  SER A 184      97.630  63.000 197.950  1.00  0.00           C
ATOM   1852  CB  SER A 184      97.680  62.540 196.490  1.00  0.00           C
ATOM   1853  OG  SER A 184      96.520  61.740 196.220  1.00  0.00           O
ATOM   1854  HG  SER A 184      96.740  60.900 195.740  1.00  0.00           H
ATOM   1855  C   SER A 184      97.980  61.780 198.800  1.00  0.00           C
ATOM   1856  O   SER A 184      99.150  61.500 199.040  1.00  0.00           O
ATOM   1857  N   LEU A 185      96.880  61.290 199.380  1.00  0.00           N
ATOM   1858  H   LEU A 185      96.000  61.730 199.240  1.00  0.00           H
ATOM   1859  CA  LEU A 185      96.850  60.170 200.330  1.00  0.00           C
ATOM   1860  CB  LEU A 185      96.430  60.640 201.730  1.00  0.00           C
ATOM   1861  CG  LEU A 185      97.590  60.410 202.700  1.00  0.00           C
ATOM   1862  CD1 LEU A 185      98.480  61.660 202.720  1.00  0.00           C
ATOM   1863  CD2 LEU A 185      97.150  59.720 203.990  1.00  0.00           C
ATOM   1864  C   LEU A 185      95.830  59.080 200.000  1.00  0.00           C
ATOM   1865  O   LEU A 185      94.750  59.280 199.440  1.00  0.00           O
ATOM   1866  N   ASP A 186      96.440  57.900 200.080  1.00  0.00           N
ATOM   1867  H   ASP A 186      97.410  57.780 200.280  1.00  0.00           H
ATOM   1868  CA  ASP A 186      95.620  56.680 200.120  1.00  0.00           C
ATOM   1869  CB  ASP A 186      95.970  55.610 199.080  1.00  0.00           C
ATOM   1870  CG  ASP A 186      94.680  54.870 198.720  1.00  0.00           C
ATOM   1871  OD1 ASP A 186      94.400  53.850 199.390  1.00  0.00           O
ATOM   1872  OD2 ASP A 186      94.120  55.230 197.670  1.00  0.00           O
ATOM   1873  C   ASP A 186      95.750  56.040 201.500  1.00  0.00           C
ATOM   1874  O   ASP A 186      96.810  55.610 201.940  1.00  0.00           O
ATOM   1875  N   LEU A 187      94.590  55.820 202.120  1.00  0.00           N
ATOM   1876  H   LEU A 187      93.710  56.040 201.690  1.00  0.00           H
ATOM   1877  CA  LEU A 187      94.500  55.160 203.430  1.00  0.00           C
ATOM   1878  CB  LEU A 187      93.810  56.120 204.410  1.00  0.00           C
ATOM   1879  CG  LEU A 187      94.810  56.890 205.260  1.00  0.00           C
ATOM   1880  CD1 LEU A 187      94.080  58.020 206.000  1.00  0.00           C
ATOM   1881  CD2 LEU A 187      95.430  55.900 206.250  1.00  0.00           C
ATOM   1882  C   LEU A 187      93.630  53.900 203.480  1.00  0.00           C
ATOM   1883  O   LEU A 187      93.550  53.310 204.560  1.00  0.00           O
ATOM   1884  N   SER A 188      93.270  53.380 202.310  1.00  0.00           N
ATOM   1885  H   SER A 188      93.840  53.590 201.520  1.00  0.00           H
ATOM   1886  CA  SER A 188      92.310  52.270 202.160  1.00  0.00           C
ATOM   1887  CB  SER A 188      91.890  52.070 200.700  1.00  0.00           C
ATOM   1888  OG  SER A 188      93.040  51.510 200.060  1.00  0.00           O
ATOM   1889  HG  SER A 188      93.540  52.290 199.690  1.00  0.00           H
ATOM   1890  C   SER A 188      92.830  50.980 202.790  1.00  0.00           C
ATOM   1891  O   SER A 188      94.010  50.730 203.040  1.00  0.00           O
ATOM   1892  N   LEU A 189      91.800  50.220 203.140  1.00  0.00           N
ATOM   1893  H   LEU A 189      90.840  50.380 202.910  1.00  0.00           H
ATOM   1894  CA  LEU A 189      91.990  49.000 203.930  1.00  0.00           C
ATOM   1895  CB  LEU A 189      92.470  47.940 202.940  1.00  0.00           C
ATOM   1896  CG  LEU A 189      91.290  47.290 202.210  1.00  0.00           C
ATOM   1897  CD1 LEU A 189      91.690  46.730 200.840  1.00  0.00           C
ATOM   1898  CD2 LEU A 189      90.810  46.160 203.120  1.00  0.00           C
ATOM   1899  C   LEU A 189      92.830  49.050 205.210  1.00  0.00           C
ATOM   1900  O   LEU A 189      93.010  48.000 205.820  1.00  0.00           O
ATOM   1901  N   ASN A 190      93.320  50.170 205.740  1.00  0.00           N
ATOM   1902  H   ASN A 190      93.330  50.960 205.130  1.00  0.00           H
ATOM   1903  CA  ASN A 190      93.980  50.420 207.030  1.00  0.00           C
ATOM   1904  CB  ASN A 190      94.930  51.620 207.020  1.00  0.00           C
ATOM   1905  CG  ASN A 190      96.200  51.200 206.270  1.00  0.00           C
ATOM   1906  OD1 ASN A 190      96.680  50.090 206.050  1.00  0.00           O
ATOM   1907  ND2 ASN A 190      96.900  52.200 205.740  1.00  0.00           N
ATOM   1908 1HD2 ASN A 190      96.690  53.160 205.920  1.00  0.00           H
ATOM   1909 2HD2 ASN A 190      97.610  51.930 205.090  1.00  0.00           H
ATOM   1910  C   ASN A 190      92.880  50.670 208.070  1.00  0.00           C
ATOM   1911  O   ASN A 190      92.230  51.690 207.880  1.00  0.00           O
ATOM   1912  N   PRO A 191      92.520  49.730 208.940  1.00  0.00           N
ATOM   1913  CA  PRO A 191      91.390  49.830 209.870  1.00  0.00           C
ATOM   1914  CB  PRO A 191      91.350  48.530 210.680  1.00  0.00           C
ATOM   1915  CG  PRO A 191      92.200  47.540 209.890  1.00  0.00           C
ATOM   1916  CD  PRO A 191      93.180  48.430 209.120  1.00  0.00           C
ATOM   1917  C   PRO A 191      91.580  51.030 210.810  1.00  0.00           C
ATOM   1918  O   PRO A 191      92.640  51.390 211.330  1.00  0.00           O
ATOM   1919  N   MET A 192      90.430  51.640 211.090  1.00  0.00           N
ATOM   1920  H   MET A 192      89.720  51.490 210.400  1.00  0.00           H
ATOM   1921  CA  MET A 192      90.330  52.850 211.910  1.00  0.00           C
ATOM   1922  CB  MET A 192      90.080  54.100 211.060  1.00  0.00           C
ATOM   1923  CG  MET A 192      90.960  54.210 209.810  1.00  0.00           C
ATOM   1924  SD  MET A 192      90.190  55.250 208.510  1.00  0.00           S
ATOM   1925  CE  MET A 192      90.770  56.860 209.000  1.00  0.00           C
ATOM   1926  C   MET A 192      89.420  52.740 213.140  1.00  0.00           C
ATOM   1927  O   MET A 192      88.610  51.820 213.090  1.00  0.00           O
ATOM   1928  N   ASN A 193      89.830  53.470 214.170  1.00  0.00           N
ATOM   1929  H   ASN A 193      90.800  53.730 214.280  1.00  0.00           H
ATOM   1930  CA  ASN A 193      89.020  53.560 215.390  1.00  0.00           C
ATOM   1931  CB  ASN A 193      89.700  53.000 216.640  1.00  0.00           C
ATOM   1932  CG  ASN A 193      90.820  53.940 217.110  1.00  0.00           C
ATOM   1933  OD1 ASN A 193      90.510  54.800 217.930  1.00  0.00           O
ATOM   1934  ND2 ASN A 193      92.110  53.810 216.840  1.00  0.00           N
ATOM   1935 1HD2 ASN A 193      92.360  52.940 216.410  1.00  0.00           H
ATOM   1936 2HD2 ASN A 193      92.720  54.580 217.010  1.00  0.00           H
ATOM   1937  C   ASN A 193      88.370  54.920 215.660  1.00  0.00           C
ATOM   1938  O   ASN A 193      88.320  55.730 214.740  1.00  0.00           O
ATOM   1939  N   PHE A 194      87.720  55.120 216.800  1.00  0.00           N
ATOM   1940  H   PHE A 194      87.380  54.290 217.230  1.00  0.00           H
ATOM   1941  CA  PHE A 194      87.080  56.370 217.230  1.00  0.00           C
ATOM   1942  CB  PHE A 194      86.380  56.140 218.570  1.00  0.00           C
ATOM   1943  CG  PHE A 194      85.210  55.160 218.540  1.00  0.00           C
ATOM   1944  CD1 PHE A 194      83.920  55.700 218.520  1.00  0.00           C
ATOM   1945  HD1 PHE A 194      83.840  56.780 218.430  1.00  0.00           H
ATOM   1946  CD2 PHE A 194      85.370  53.810 218.810  1.00  0.00           C
ATOM   1947  HD2 PHE A 194      86.370  53.490 219.120  1.00  0.00           H
ATOM   1948  CE1 PHE A 194      82.820  54.890 218.770  1.00  0.00           C
ATOM   1949  HE1 PHE A 194      81.770  55.200 218.820  1.00  0.00           H
ATOM   1950  CE2 PHE A 194      84.270  53.010 219.090  1.00  0.00           C
ATOM   1951  HE2 PHE A 194      84.300  51.920 218.980  1.00  0.00           H
ATOM   1952  CZ  PHE A 194      82.990  53.540 219.050  1.00  0.00           C
ATOM   1953  HZ  PHE A 194      82.130  52.940 219.370  1.00  0.00           H
ATOM   1954  C   PHE A 194      87.970  57.620 217.300  1.00  0.00           C
ATOM   1955  O   PHE A 194      88.460  57.900 218.390  1.00  0.00           O
ATOM   1956  N   ILE A 195      88.240  58.210 216.140  1.00  0.00           N
ATOM   1957  H   ILE A 195      87.960  57.860 215.240  1.00  0.00           H
ATOM   1958  CA  ILE A 195      88.960  59.490 216.140  1.00  0.00           C
ATOM   1959  CB  ILE A 195      89.700  59.680 214.810  1.00  0.00           C
ATOM   1960  CG1 ILE A 195      90.630  58.530 214.400  1.00  0.00           C
ATOM   1961  CG2 ILE A 195      90.510  60.970 214.740  1.00  0.00           C
ATOM   1962  CD  ILE A 195      89.990  57.880 213.160  1.00  0.00           C
ATOM   1963  C   ILE A 195      88.000  60.650 216.430  1.00  0.00           C
ATOM   1964  O   ILE A 195      87.150  60.960 215.590  1.00  0.00           O
ATOM   1965  N   GLN A 196      88.260  61.370 217.510  1.00  0.00           N
ATOM   1966  H   GLN A 196      88.890  61.040 218.210  1.00  0.00           H
ATOM   1967  CA  GLN A 196      87.660  62.680 217.810  1.00  0.00           C
ATOM   1968  CB  GLN A 196      88.330  63.150 219.110  1.00  0.00           C
ATOM   1969  CG  GLN A 196      87.300  62.890 220.200  1.00  0.00           C
ATOM   1970  CD  GLN A 196      87.900  62.970 221.600  1.00  0.00           C
ATOM   1971  OE1 GLN A 196      88.620  63.870 222.050  1.00  0.00           O
ATOM   1972  NE2 GLN A 196      87.440  62.020 222.400  1.00  0.00           N
ATOM   1973 1HE2 GLN A 196      86.770  61.380 222.010  1.00  0.00           H
ATOM   1974 2HE2 GLN A 196      88.080  61.820 223.130  1.00  0.00           H
ATOM   1975  C   GLN A 196      87.970  63.700 216.710  1.00  0.00           C
ATOM   1976  O   GLN A 196      89.120  63.820 216.290  1.00  0.00           O
ATOM   1977  N   PRO A 197      86.990  64.500 216.300  1.00  0.00           N
ATOM   1978  CA  PRO A 197      87.220  65.710 215.500  1.00  0.00           C
ATOM   1979  CB  PRO A 197      85.850  66.370 215.390  1.00  0.00           C
ATOM   1980  CG  PRO A 197      84.890  65.190 215.540  1.00  0.00           C
ATOM   1981  CD  PRO A 197      85.560  64.290 216.580  1.00  0.00           C
ATOM   1982  C   PRO A 197      88.120  66.790 216.120  1.00  0.00           C
ATOM   1983  O   PRO A 197      87.990  67.020 217.320  1.00  0.00           O
ATOM   1984  N   GLY A 198      88.990  67.390 215.320  1.00  0.00           N
ATOM   1985  H   GLY A 198      89.000  67.330 214.320  1.00  0.00           H
ATOM   1986  CA  GLY A 198      90.050  68.180 215.960  1.00  0.00           C
ATOM   1987  C   GLY A 198      91.480  67.950 215.470  1.00  0.00           C
ATOM   1988  O   GLY A 198      91.760  67.030 214.690  1.00  0.00           O
ATOM   1989  N   ALA A 199      92.390  68.830 215.870  1.00  0.00           N
ATOM   1990  H   ALA A 199      92.090  69.760 216.100  1.00  0.00           H
ATOM   1991  CA  ALA A 199      93.840  68.650 215.650  1.00  0.00           C
ATOM   1992  CB  ALA A 199      94.420  67.820 216.790  1.00  0.00           C
ATOM   1993  C   ALA A 199      94.590  68.430 214.330  1.00  0.00           C
ATOM   1994  O   ALA A 199      95.810  68.520 214.430  1.00  0.00           O
ATOM   1995  N   PHE A 200      93.930  68.000 213.260  1.00  0.00           N
ATOM   1996  H   PHE A 200      92.960  67.770 213.390  1.00  0.00           H
ATOM   1997  CA  PHE A 200      94.500  67.710 211.940  1.00  0.00           C
ATOM   1998  CB  PHE A 200      93.520  66.830 211.160  1.00  0.00           C
ATOM   1999  CG  PHE A 200      93.210  65.430 211.700  1.00  0.00           C
ATOM   2000  CD1 PHE A 200      94.170  64.450 211.530  1.00  0.00           C
ATOM   2001  HD1 PHE A 200      95.220  64.740 211.450  1.00  0.00           H
ATOM   2002  CD2 PHE A 200      91.940  65.200 212.230  1.00  0.00           C
ATOM   2003  HD2 PHE A 200      91.240  66.020 212.380  1.00  0.00           H
ATOM   2004  CE1 PHE A 200      93.720  63.150 211.730  1.00  0.00           C
ATOM   2005  HE1 PHE A 200      94.410  62.320 211.580  1.00  0.00           H
ATOM   2006  CE2 PHE A 200      91.540  63.880 212.420  1.00  0.00           C
ATOM   2007  HE2 PHE A 200      90.740  63.670 213.120  1.00  0.00           H
ATOM   2008  CZ  PHE A 200      92.420  62.840 212.130  1.00  0.00           C
ATOM   2009  HZ  PHE A 200      92.040  61.830 212.030  1.00  0.00           H
ATOM   2010  C   PHE A 200      94.880  68.960 211.130  1.00  0.00           C
ATOM   2011  O   PHE A 200      94.280  70.020 211.280  1.00  0.00           O
ATOM   2012  N   LYS A 201      95.870  68.880 210.250  1.00  0.00           N
ATOM   2013  H   LYS A 201      96.260  68.000 209.970  1.00  0.00           H
ATOM   2014  CA  LYS A 201      96.500  69.990 209.520  1.00  0.00           C
ATOM   2015  CB  LYS A 201      97.950  69.590 209.230  1.00  0.00           C
ATOM   2016  CG  LYS A 201      98.800  70.860 209.140  1.00  0.00           C
ATOM   2017  CD  LYS A 201      99.350  71.010 210.560  1.00  0.00           C
ATOM   2018  CE  LYS A 201     100.290  72.200 210.720  1.00  0.00           C
ATOM   2019  NZ  LYS A 201      99.620  73.500 210.560  1.00  0.00           N
ATOM   2020  HZ1 LYS A 201      98.640  73.460 210.700  1.00  0.00           H
ATOM   2021  HZ2 LYS A 201      99.950  74.100 211.290  1.00  0.00           H
ATOM   2022  HZ3 LYS A 201      99.890  73.790 209.630  1.00  0.00           H
ATOM   2023  C   LYS A 201      95.640  70.140 208.260  1.00  0.00           C
ATOM   2024  O   LYS A 201      95.350  69.220 207.490  1.00  0.00           O
ATOM   2025  N   GLU A 202      95.700  71.400 207.840  1.00  0.00           N
ATOM   2026  H   GLU A 202      96.390  71.980 208.260  1.00  0.00           H
ATOM   2027  CA  GLU A 202      94.950  71.980 206.720  1.00  0.00           C
ATOM   2028  CB  GLU A 202      94.650  73.470 206.900  1.00  0.00           C
ATOM   2029  CG  GLU A 202      95.820  74.430 207.100  1.00  0.00           C
ATOM   2030  CD  GLU A 202      96.320  74.280 208.540  1.00  0.00           C
ATOM   2031  OE1 GLU A 202      97.140  73.390 208.830  1.00  0.00           O
ATOM   2032  OE2 GLU A 202      95.750  74.880 209.480  1.00  0.00           O
ATOM   2033  C   GLU A 202      95.430  71.710 205.290  1.00  0.00           C
ATOM   2034  O   GLU A 202      95.090  72.380 204.320  1.00  0.00           O
ATOM   2035  N   ILE A 203      96.220  70.640 205.150  1.00  0.00           N
ATOM   2036  H   ILE A 203      96.270  70.000 205.910  1.00  0.00           H
ATOM   2037  CA  ILE A 203      96.970  70.240 203.950  1.00  0.00           C
ATOM   2038  CB  ILE A 203      97.880  69.020 204.150  1.00  0.00           C
ATOM   2039  CG1 ILE A 203      97.190  67.820 204.820  1.00  0.00           C
ATOM   2040  CG2 ILE A 203      99.090  69.470 204.970  1.00  0.00           C
ATOM   2041  CD  ILE A 203      97.960  66.570 204.400  1.00  0.00           C
ATOM   2042  C   ILE A 203      96.040  70.090 202.740  1.00  0.00           C
ATOM   2043  O   ILE A 203      94.980  69.480 202.790  1.00  0.00           O
ATOM   2044  N   ARG A 204      96.540  70.610 201.620  1.00  0.00           N
ATOM   2045  H   ARG A 204      97.500  70.860 201.520  1.00  0.00           H
ATOM   2046  CA  ARG A 204      95.900  70.540 200.300  1.00  0.00           C
ATOM   2047  CB  ARG A 204      96.330  71.630 199.330  1.00  0.00           C
ATOM   2048  CG  ARG A 204      96.010  72.970 199.990  1.00  0.00           C
ATOM   2049  CD  ARG A 204      96.630  74.140 199.240  1.00  0.00           C
ATOM   2050  NE  ARG A 204      96.270  75.390 199.940  1.00  0.00           N
ATOM   2051  HE  ARG A 204      95.950  75.300 200.880  1.00  0.00           H
ATOM   2052  CZ  ARG A 204      96.280  76.610 199.400  1.00  0.00           C
ATOM   2053  NH1 ARG A 204      96.780  76.960 198.210  1.00  0.00           N
ATOM   2054 1HH1 ARG A 204      97.370  76.300 197.730  1.00  0.00           H
ATOM   2055 2HH1 ARG A 204      96.580  77.780 197.680  1.00  0.00           H
ATOM   2056  NH2 ARG A 204      95.810  77.590 200.190  1.00  0.00           N
ATOM   2057 1HH2 ARG A 204      95.520  77.390 201.130  1.00  0.00           H
ATOM   2058 2HH2 ARG A 204      96.000  78.530 199.920  1.00  0.00           H
ATOM   2059  C   ARG A 204      95.920  69.150 199.650  1.00  0.00           C
ATOM   2060  O   ARG A 204      96.760  68.800 198.810  1.00  0.00           O
ATOM   2061  N   LEU A 205      94.910  68.390 200.060  1.00  0.00           N
ATOM   2062  H   LEU A 205      94.100  68.820 200.460  1.00  0.00           H
ATOM   2063  CA  LEU A 205      94.830  66.980 199.670  1.00  0.00           C
ATOM   2064  CB  LEU A 205      94.240  66.030 200.720  1.00  0.00           C
ATOM   2065  CG  LEU A 205      95.320  65.790 201.780  1.00  0.00           C
ATOM   2066  CD1 LEU A 205      94.490  65.570 203.040  1.00  0.00           C
ATOM   2067  CD2 LEU A 205      96.220  64.600 201.450  1.00  0.00           C
ATOM   2068  C   LEU A 205      94.100  66.860 198.330  1.00  0.00           C
ATOM   2069  O   LEU A 205      92.880  66.840 198.260  1.00  0.00           O
ATOM   2070  N   HIS A 206      94.870  66.220 197.450  1.00  0.00           N
ATOM   2071  H   HIS A 206      95.860  66.180 197.550  1.00  0.00           H
ATOM   2072  CA  HIS A 206      94.320  65.830 196.140  1.00  0.00           C
ATOM   2073  CB  HIS A 206      95.400  65.360 195.170  1.00  0.00           C
ATOM   2074  CG  HIS A 206      96.490  66.260 194.580  1.00  0.00           C
ATOM   2075  ND1 HIS A 206      96.370  67.200 193.650  1.00  0.00           N
ATOM   2076  CD2 HIS A 206      97.790  66.050 194.770  1.00  0.00           C
ATOM   2077  HD2 HIS A 206      98.140  65.170 195.310  1.00  0.00           H
ATOM   2078  CE1 HIS A 206      97.580  67.710 193.450  1.00  0.00           C
ATOM   2079  HE1 HIS A 206      97.860  68.400 192.650  1.00  0.00           H
ATOM   2080  NE2 HIS A 206      98.480  66.990 194.120  1.00  0.00           N
ATOM   2081  HE2 HIS A 206      99.450  67.180 194.030  1.00  0.00           H
ATOM   2082  C   HIS A 206      93.300  64.710 196.290  1.00  0.00           C
ATOM   2083  O   HIS A 206      92.140  64.790 195.870  1.00  0.00           O
ATOM   2084  N   LYS A 207      93.730  63.650 196.970  1.00  0.00           N
ATOM   2085  H   LYS A 207      94.670  63.360 197.140  1.00  0.00           H
ATOM   2086  CA  LYS A 207      92.840  62.550 197.360  1.00  0.00           C
ATOM   2087  CB  LYS A 207      93.450  61.320 196.690  1.00  0.00           C
ATOM   2088  CG  LYS A 207      92.420  60.260 196.300  1.00  0.00           C
ATOM   2089  CD  LYS A 207      92.850  59.580 195.000  1.00  0.00           C
ATOM   2090  CE  LYS A 207      91.940  58.360 194.850  1.00  0.00           C
ATOM   2091  NZ  LYS A 207      92.450  57.550 193.730  1.00  0.00           N
ATOM   2092  HZ1 LYS A 207      93.260  57.000 193.910  1.00  0.00           H
ATOM   2093  HZ2 LYS A 207      91.710  56.960 193.400  1.00  0.00           H
ATOM   2094  HZ3 LYS A 207      92.640  58.140 192.950  1.00  0.00           H
ATOM   2095  C   LYS A 207      92.970  62.340 198.870  1.00  0.00           C
ATOM   2096  O   LYS A 207      94.070  62.140 199.390  1.00  0.00           O
ATOM   2097  N   LEU A 208      91.850  61.790 199.350  1.00  0.00           N
ATOM   2098  H   LEU A 208      90.990  62.070 198.930  1.00  0.00           H
ATOM   2099  CA  LEU A 208      91.710  61.110 200.640  1.00  0.00           C
ATOM   2100  CB  LEU A 208      91.050  62.150 201.550  1.00  0.00           C
ATOM   2101  CG  LEU A 208      91.240  61.590 202.970  1.00  0.00           C
ATOM   2102  CD1 LEU A 208      92.700  61.760 203.370  1.00  0.00           C
ATOM   2103  CD2 LEU A 208      90.220  62.180 203.950  1.00  0.00           C
ATOM   2104  C   LEU A 208      90.860  59.850 200.400  1.00  0.00           C
ATOM   2105  O   LEU A 208      89.780  59.980 199.820  1.00  0.00           O
ATOM   2106  N   THR A 209      91.330  58.680 200.810  1.00  0.00           N
ATOM   2107  H   THR A 209      92.310  58.460 200.850  1.00  0.00           H
ATOM   2108  CA  THR A 209      90.520  57.460 200.690  1.00  0.00           C
ATOM   2109  CB  THR A 209      91.220  56.410 199.820  1.00  0.00           C
ATOM   2110  OG1 THR A 209      92.530  56.170 200.340  1.00  0.00           O
ATOM   2111  HG1 THR A 209      92.920  55.600 199.630  1.00  0.00           H
ATOM   2112  CG2 THR A 209      91.400  56.720 198.330  1.00  0.00           C
ATOM   2113  C   THR A 209      90.120  56.710 201.960  1.00  0.00           C
ATOM   2114  O   THR A 209      90.950  56.520 202.840  1.00  0.00           O
ATOM   2115  N   LEU A 210      88.860  56.280 202.010  1.00  0.00           N
ATOM   2116  H   LEU A 210      88.290  56.330 201.180  1.00  0.00           H
ATOM   2117  CA  LEU A 210      88.210  55.500 203.070  1.00  0.00           C
ATOM   2118  CB  LEU A 210      87.280  56.400 203.880  1.00  0.00           C
ATOM   2119  CG  LEU A 210      87.860  57.520 204.750  1.00  0.00           C
ATOM   2120  CD1 LEU A 210      86.670  58.320 205.270  1.00  0.00           C
ATOM   2121  CD2 LEU A 210      88.760  57.040 205.890  1.00  0.00           C
ATOM   2122  C   LEU A 210      87.390  54.320 202.540  1.00  0.00           C
ATOM   2123  O   LEU A 210      86.190  54.390 202.320  1.00  0.00           O
ATOM   2124  N   ARG A 211      88.080  53.180 202.430  1.00  0.00           N
ATOM   2125  H   ARG A 211      89.040  53.130 202.690  1.00  0.00           H
ATOM   2126  CA  ARG A 211      87.490  51.910 201.990  1.00  0.00           C
ATOM   2127  CB  ARG A 211      87.900  51.780 200.530  1.00  0.00           C
ATOM   2128  CG  ARG A 211      86.980  52.540 199.560  1.00  0.00           C
ATOM   2129  CD  ARG A 211      87.440  52.720 198.110  1.00  0.00           C
ATOM   2130  NE  ARG A 211      86.840  51.750 197.190  1.00  0.00           N
ATOM   2131  HE  ARG A 211      85.930  51.400 197.420  1.00  0.00           H
ATOM   2132  CZ  ARG A 211      87.160  51.490 195.920  1.00  0.00           C
ATOM   2133  NH1 ARG A 211      88.140  52.160 195.290  1.00  0.00           N
ATOM   2134 1HH1 ARG A 211      88.660  52.860 195.780  1.00  0.00           H
ATOM   2135 2HH1 ARG A 211      88.290  51.970 194.320  1.00  0.00           H
ATOM   2136  NH2 ARG A 211      86.500  50.430 195.420  1.00  0.00           N
ATOM   2137 1HH2 ARG A 211      86.050  49.870 196.110  1.00  0.00           H
ATOM   2138 2HH2 ARG A 211      86.600  50.130 194.480  1.00  0.00           H
ATOM   2139  C   ARG A 211      87.860  50.680 202.830  1.00  0.00           C
ATOM   2140  O   ARG A 211      88.990  50.270 202.600  1.00  0.00           O
ATOM   2141  N   ASN A 212      86.780  50.110 203.370  1.00  0.00           N
ATOM   2142  H   ASN A 212      85.970  50.530 202.980  1.00  0.00           H
ATOM   2143  CA  ASN A 212      86.790  49.030 204.370  1.00  0.00           C
ATOM   2144  CB  ASN A 212      87.420  47.770 203.760  1.00  0.00           C
ATOM   2145  CG  ASN A 212      86.640  47.140 202.610  1.00  0.00           C
ATOM   2146  OD1 ASN A 212      86.820  47.290 201.400  1.00  0.00           O
ATOM   2147  ND2 ASN A 212      86.000  46.040 203.020  1.00  0.00           N
ATOM   2148 1HD2 ASN A 212      85.980  45.810 203.990  1.00  0.00           H
ATOM   2149 2HD2 ASN A 212      85.500  45.470 202.370  1.00  0.00           H
ATOM   2150  C   ASN A 212      87.280  49.300 205.790  1.00  0.00           C
ATOM   2151  O   ASN A 212      86.910  48.540 206.690  1.00  0.00           O
ATOM   2152  N   ASN A 213      87.520  50.610 205.930  1.00  0.00           N
ATOM   2153  H   ASN A 213      87.200  51.330 205.320  1.00  0.00           H
ATOM   2154  CA  ASN A 213      88.310  51.100 207.070  1.00  0.00           C
ATOM   2155  CB  ASN A 213      88.830  52.500 206.750  1.00  0.00           C
ATOM   2156  CG  ASN A 213      89.980  52.590 205.750  1.00  0.00           C
ATOM   2157  OD1 ASN A 213      89.950  52.140 204.600  1.00  0.00           O
ATOM   2158  ND2 ASN A 213      90.970  53.430 206.030  1.00  0.00           N
ATOM   2159 1HD2 ASN A 213      90.800  53.930 206.880  1.00  0.00           H
ATOM   2160 2HD2 ASN A 213      91.810  53.560 205.510  1.00  0.00           H
ATOM   2161  C   ASN A 213      87.630  51.140 208.440  1.00  0.00           C
ATOM   2162  O   ASN A 213      88.360  51.460 209.380  1.00  0.00           O
ATOM   2163  N   PHE A 214      86.410  50.620 208.550  1.00  0.00           N
ATOM   2164  H   PHE A 214      86.050  50.230 207.710  1.00  0.00           H
ATOM   2165  CA  PHE A 214      85.610  50.610 209.780  1.00  0.00           C
ATOM   2166  CB  PHE A 214      84.860  51.940 209.930  1.00  0.00           C
ATOM   2167  CG  PHE A 214      84.610  52.710 208.640  1.00  0.00           C
ATOM   2168  CD1 PHE A 214      85.570  53.660 208.280  1.00  0.00           C
ATOM   2169  HD1 PHE A 214      86.290  54.010 209.010  1.00  0.00           H
ATOM   2170  CD2 PHE A 214      83.640  52.240 207.760  1.00  0.00           C
ATOM   2171  HD2 PHE A 214      82.890  51.500 208.040  1.00  0.00           H
ATOM   2172  CE1 PHE A 214      85.560  54.110 206.960  1.00  0.00           C
ATOM   2173  HE1 PHE A 214      86.330  54.820 206.660  1.00  0.00           H
ATOM   2174  CE2 PHE A 214      83.600  52.800 206.490  1.00  0.00           C
ATOM   2175  HE2 PHE A 214      82.940  52.360 205.740  1.00  0.00           H
ATOM   2176  CZ  PHE A 214      84.570  53.710 206.070  1.00  0.00           C
ATOM   2177  HZ  PHE A 214      84.760  54.100 205.080  1.00  0.00           H
ATOM   2178  C   PHE A 214      84.540  49.530 209.630  1.00  0.00           C
ATOM   2179  O   PHE A 214      83.980  49.280 208.560  1.00  0.00           O
ATOM   2180  N   ASP A 215      84.160  48.910 210.750  1.00  0.00           N
ATOM   2181  H   ASP A 215      84.690  49.090 211.570  1.00  0.00           H
ATOM   2182  CA  ASP A 215      83.250  47.750 210.690  1.00  0.00           C
ATOM   2183  CB  ASP A 215      83.830  46.730 211.680  1.00  0.00           C
ATOM   2184  CG  ASP A 215      84.860  45.790 211.040  1.00  0.00           C
ATOM   2185  OD1 ASP A 215      86.020  45.740 211.490  1.00  0.00           O
ATOM   2186  OD2 ASP A 215      84.370  44.910 210.300  1.00  0.00           O
ATOM   2187  C   ASP A 215      81.860  48.180 211.160  1.00  0.00           C
ATOM   2188  O   ASP A 215      80.850  47.960 210.480  1.00  0.00           O
ATOM   2189  N   SER A 216      81.750  48.650 212.400  1.00  0.00           N
ATOM   2190  H   SER A 216      82.530  48.920 212.970  1.00  0.00           H
ATOM   2191  CA  SER A 216      80.500  49.100 213.020  1.00  0.00           C
ATOM   2192  CB  SER A 216      80.430  48.940 214.540  1.00  0.00           C
ATOM   2193  OG  SER A 216      81.630  49.510 215.060  1.00  0.00           O
ATOM   2194  HG  SER A 216      81.420  49.900 215.960  1.00  0.00           H
ATOM   2195  C   SER A 216      79.960  50.510 212.760  1.00  0.00           C
ATOM   2196  O   SER A 216      80.790  51.410 212.850  1.00  0.00           O
ATOM   2197  N   LEU A 217      78.640  50.710 212.780  1.00  0.00           N
ATOM   2198  H   LEU A 217      77.970  49.970 212.770  1.00  0.00           H
ATOM   2199  CA  LEU A 217      78.030  52.040 212.850  1.00  0.00           C
ATOM   2200  CB  LEU A 217      76.510  51.860 212.880  1.00  0.00           C
ATOM   2201  CG  LEU A 217      75.930  51.560 211.490  1.00  0.00           C
ATOM   2202  CD1 LEU A 217      74.410  51.350 211.480  1.00  0.00           C
ATOM   2203  CD2 LEU A 217      76.400  52.680 210.570  1.00  0.00           C
ATOM   2204  C   LEU A 217      78.590  53.170 213.710  1.00  0.00           C
ATOM   2205  O   LEU A 217      78.830  54.250 213.170  1.00  0.00           O
ATOM   2206  N   ASN A 218      79.010  52.810 214.920  1.00  0.00           N
ATOM   2207  H   ASN A 218      78.770  51.930 215.330  1.00  0.00           H
ATOM   2208  CA  ASN A 218      79.630  53.790 215.830  1.00  0.00           C
ATOM   2209  CB  ASN A 218      79.330  53.190 217.210  1.00  0.00           C
ATOM   2210  CG  ASN A 218      79.880  51.780 217.470  1.00  0.00           C
ATOM   2211  OD1 ASN A 218      80.520  50.990 216.770  1.00  0.00           O
ATOM   2212  ND2 ASN A 218      79.460  51.230 218.610  1.00  0.00           N
ATOM   2213 1HD2 ASN A 218      78.810  51.650 219.240  1.00  0.00           H
ATOM   2214 2HD2 ASN A 218      80.030  50.540 219.040  1.00  0.00           H
ATOM   2215  C   ASN A 218      81.030  54.360 215.630  1.00  0.00           C
ATOM   2216  O   ASN A 218      81.300  55.560 215.580  1.00  0.00           O
ATOM   2217  N   VAL A 219      81.940  53.420 215.380  1.00  0.00           N
ATOM   2218  H   VAL A 219      81.590  52.520 215.660  1.00  0.00           H
ATOM   2219  CA  VAL A 219      83.230  53.640 214.710  1.00  0.00           C
ATOM   2220  CB  VAL A 219      83.940  52.300 214.510  1.00  0.00           C
ATOM   2221  CG1 VAL A 219      85.330  52.340 213.870  1.00  0.00           C
ATOM   2222  CG2 VAL A 219      84.080  51.480 215.790  1.00  0.00           C
ATOM   2223  C   VAL A 219      83.040  54.400 213.390  1.00  0.00           C
ATOM   2224  O   VAL A 219      83.650  55.460 213.220  1.00  0.00           O
ATOM   2225  N   MET A 220      82.240  53.820 212.510  1.00  0.00           N
ATOM   2226  H   MET A 220      81.710  52.980 212.620  1.00  0.00           H
ATOM   2227  CA  MET A 220      82.060  54.460 211.200  1.00  0.00           C
ATOM   2228  CB  MET A 220      81.020  53.720 210.350  1.00  0.00           C
ATOM   2229  CG  MET A 220      80.960  54.240 208.910  1.00  0.00           C
ATOM   2230  SD  MET A 220      79.590  53.380 208.060  1.00  0.00           S
ATOM   2231  CE  MET A 220      80.010  51.710 208.510  1.00  0.00           C
ATOM   2232  C   MET A 220      81.790  55.970 211.240  1.00  0.00           C
ATOM   2233  O   MET A 220      82.690  56.730 210.910  1.00  0.00           O
ATOM   2234  N   LYS A 221      80.820  56.420 212.020  1.00  0.00           N
ATOM   2235  H   LYS A 221      80.110  55.810 212.380  1.00  0.00           H
ATOM   2236  CA  LYS A 221      80.570  57.840 212.290  1.00  0.00           C
ATOM   2237  CB  LYS A 221      79.380  57.980 213.250  1.00  0.00           C
ATOM   2238  CG  LYS A 221      78.100  57.600 212.520  1.00  0.00           C
ATOM   2239  CD  LYS A 221      77.090  57.040 213.520  1.00  0.00           C
ATOM   2240  CE  LYS A 221      76.890  57.820 214.830  1.00  0.00           C
ATOM   2241  NZ  LYS A 221      75.850  58.850 214.910  1.00  0.00           N
ATOM   2242  HZ1 LYS A 221      76.180  59.660 214.420  1.00  0.00           H
ATOM   2243  HZ2 LYS A 221      75.080  58.510 214.360  1.00  0.00           H
ATOM   2244  HZ3 LYS A 221      75.530  59.050 215.840  1.00  0.00           H
ATOM   2245  C   LYS A 221      81.700  58.770 212.740  1.00  0.00           C
ATOM   2246  O   LYS A 221      82.090  59.700 212.030  1.00  0.00           O
ATOM   2247  N   THR A 222      82.280  58.350 213.870  1.00  0.00           N
ATOM   2248  H   THR A 222      81.810  57.680 214.440  1.00  0.00           H
ATOM   2249  CA  THR A 222      83.450  59.020 214.450  1.00  0.00           C
ATOM   2250  CB  THR A 222      83.780  58.440 215.830  1.00  0.00           C
ATOM   2251  OG1 THR A 222      82.640  58.000 216.570  1.00  0.00           O
ATOM   2252  HG1 THR A 222      82.030  58.770 216.750  1.00  0.00           H
ATOM   2253  CG2 THR A 222      84.410  59.610 216.590  1.00  0.00           C
ATOM   2254  C   THR A 222      84.680  59.050 213.550  1.00  0.00           C
ATOM   2255  O   THR A 222      85.270  60.120 213.370  1.00  0.00           O
ATOM   2256  N   CYS A 223      84.960  58.000 212.780  1.00  0.00           N
ATOM   2257  H   CYS A 223      84.280  57.260 212.750  1.00  0.00           H
ATOM   2258  CA  CYS A 223      86.110  57.940 211.880  1.00  0.00           C
ATOM   2259  CB  CYS A 223      86.390  56.630 211.140  1.00  0.00           C
ATOM   2260  SG  CYS A 223      86.580  55.150 212.200  1.00  0.00           S
ATOM   2261  HG  CYS A 223      87.430  55.820 212.970  1.00  0.00           H
ATOM   2262  C   CYS A 223      85.950  58.970 210.750  1.00  0.00           C
ATOM   2263  O   CYS A 223      86.920  59.540 210.260  1.00  0.00           O
ATOM   2264  N   ILE A 224      84.720  58.980 210.240  1.00  0.00           N
ATOM   2265  H   ILE A 224      84.140  58.180 210.270  1.00  0.00           H
ATOM   2266  CA  ILE A 224      84.290  59.990 209.250  1.00  0.00           C
ATOM   2267  CB  ILE A 224      82.980  59.560 208.580  1.00  0.00           C
ATOM   2268  CG1 ILE A 224      83.390  58.770 207.330  1.00  0.00           C
ATOM   2269  CG2 ILE A 224      82.050  60.710 208.170  1.00  0.00           C
ATOM   2270  CD  ILE A 224      82.200  58.200 206.550  1.00  0.00           C
ATOM   2271  C   ILE A 224      84.350  61.380 209.890  1.00  0.00           C
ATOM   2272  O   ILE A 224      85.120  62.250 209.510  1.00  0.00           O
ATOM   2273  N   GLN A 225      83.580  61.580 210.960  1.00  0.00           N
ATOM   2274  H   GLN A 225      83.240  60.800 211.480  1.00  0.00           H
ATOM   2275  CA  GLN A 225      83.460  62.870 211.660  1.00  0.00           C
ATOM   2276  CB  GLN A 225      82.540  62.770 212.880  1.00  0.00           C
ATOM   2277  CG  GLN A 225      81.030  62.700 212.650  1.00  0.00           C
ATOM   2278  CD  GLN A 225      80.250  62.670 213.970  1.00  0.00           C
ATOM   2279  OE1 GLN A 225      80.060  61.640 214.620  1.00  0.00           O
ATOM   2280  NE2 GLN A 225      79.940  63.840 214.520  1.00  0.00           N
ATOM   2281 1HE2 GLN A 225      80.190  64.750 214.180  1.00  0.00           H
ATOM   2282 2HE2 GLN A 225      79.480  63.720 215.400  1.00  0.00           H
ATOM   2283  C   GLN A 225      84.760  63.550 212.080  1.00  0.00           C
ATOM   2284  O   GLN A 225      84.990  64.730 211.840  1.00  0.00           O
ATOM   2285  N   GLY A 226      85.730  62.740 212.510  1.00  0.00           N
ATOM   2286  H   GLY A 226      85.470  61.800 212.750  1.00  0.00           H
ATOM   2287  CA  GLY A 226      87.130  62.930 212.890  1.00  0.00           C
ATOM   2288  C   GLY A 226      88.040  63.790 212.020  1.00  0.00           C
ATOM   2289  O   GLY A 226      88.780  64.690 212.430  1.00  0.00           O
ATOM   2290  N   LEU A 227      87.730  63.740 210.730  1.00  0.00           N
ATOM   2291  H   LEU A 227      86.890  63.270 210.450  1.00  0.00           H
ATOM   2292  CA  LEU A 227      88.570  64.430 209.740  1.00  0.00           C
ATOM   2293  CB  LEU A 227      88.180  63.830 208.390  1.00  0.00           C
ATOM   2294  CG  LEU A 227      88.350  62.310 208.230  1.00  0.00           C
ATOM   2295  CD1 LEU A 227      87.930  61.910 206.810  1.00  0.00           C
ATOM   2296  CD2 LEU A 227      89.800  61.900 208.480  1.00  0.00           C
ATOM   2297  C   LEU A 227      88.760  65.940 209.600  1.00  0.00           C
ATOM   2298  O   LEU A 227      88.850  66.510 208.510  1.00  0.00           O
ATOM   2299  N   ALA A 228      88.430  66.720 210.630  1.00  0.00           N
ATOM   2300  H   ALA A 228      88.480  66.240 211.510  1.00  0.00           H
ATOM   2301  CA  ALA A 228      88.280  68.180 210.750  1.00  0.00           C
ATOM   2302  CB  ALA A 228      87.750  68.520 212.140  1.00  0.00           C
ATOM   2303  C   ALA A 228      89.500  69.050 210.480  1.00  0.00           C
ATOM   2304  O   ALA A 228      90.520  69.070 211.170  1.00  0.00           O
ATOM   2305  N   GLY A 229      89.350  70.030 209.590  1.00  0.00           N
ATOM   2306  H   GLY A 229      88.440  70.300 209.290  1.00  0.00           H
ATOM   2307  CA  GLY A 229      90.400  70.900 209.050  1.00  0.00           C
ATOM   2308  C   GLY A 229      91.140  70.350 207.830  1.00  0.00           C
ATOM   2309  O   GLY A 229      92.010  71.000 207.240  1.00  0.00           O
ATOM   2310  N   LEU A 230      90.940  69.110 207.410  1.00  0.00           N
ATOM   2311  H   LEU A 230      90.600  68.360 207.970  1.00  0.00           H
ATOM   2312  CA  LEU A 230      91.380  68.600 206.100  1.00  0.00           C
ATOM   2313  CB  LEU A 230      91.380  67.070 206.140  1.00  0.00           C
ATOM   2314  CG  LEU A 230      92.380  66.530 207.150  1.00  0.00           C
ATOM   2315  CD1 LEU A 230      92.230  65.030 207.430  1.00  0.00           C
ATOM   2316  CD2 LEU A 230      93.810  66.770 206.660  1.00  0.00           C
ATOM   2317  C   LEU A 230      90.630  69.140 204.880  1.00  0.00           C
ATOM   2318  O   LEU A 230      89.480  68.850 204.580  1.00  0.00           O
ATOM   2319  N   GLU A 231      91.380  69.870 204.060  1.00  0.00           N
ATOM   2320  H   GLU A 231      92.280  70.090 204.440  1.00  0.00           H
ATOM   2321  CA  GLU A 231      91.020  70.440 202.760  1.00  0.00           C
ATOM   2322  CB  GLU A 231      91.920  71.640 202.470  1.00  0.00           C
ATOM   2323  CG  GLU A 231      91.820  72.890 203.340  1.00  0.00           C
ATOM   2324  CD  GLU A 231      90.510  73.670 203.270  1.00  0.00           C
ATOM   2325  OE1 GLU A 231      89.730  73.700 204.240  1.00  0.00           O
ATOM   2326  OE2 GLU A 231      90.410  74.530 202.360  1.00  0.00           O
ATOM   2327  C   GLU A 231      91.120  69.440 201.610  1.00  0.00           C
ATOM   2328  O   GLU A 231      91.880  69.610 200.650  1.00  0.00           O
ATOM   2329  N   VAL A 232      90.150  68.530 201.610  1.00  0.00           N
ATOM   2330  H   VAL A 232      89.430  68.540 202.310  1.00  0.00           H
ATOM   2331  CA  VAL A 232      90.000  67.550 200.530  1.00  0.00           C
ATOM   2332  CB  VAL A 232      89.430  66.240 201.080  1.00  0.00           C
ATOM   2333  CG1 VAL A 232      90.410  65.610 202.080  1.00  0.00           C
ATOM   2334  CG2 VAL A 232      88.080  66.310 201.800  1.00  0.00           C
ATOM   2335  C   VAL A 232      89.390  67.950 199.180  1.00  0.00           C
ATOM   2336  O   VAL A 232      88.230  68.350 199.100  1.00  0.00           O
ATOM   2337  N   HIS A 233      90.030  67.470 198.120  1.00  0.00           N
ATOM   2338  H   HIS A 233      91.000  67.320 198.270  1.00  0.00           H
ATOM   2339  CA  HIS A 233      89.590  67.620 196.720  1.00  0.00           C
ATOM   2340  CB  HIS A 233      90.830  67.780 195.840  1.00  0.00           C
ATOM   2341  CG  HIS A 233      90.500  68.400 194.480  1.00  0.00           C
ATOM   2342  ND1 HIS A 233      90.800  69.640 194.130  1.00  0.00           N
ATOM   2343  CD2 HIS A 233      89.630  67.860 193.620  1.00  0.00           C
ATOM   2344  HD2 HIS A 233      88.930  67.030 193.710  1.00  0.00           H
ATOM   2345  CE1 HIS A 233      90.170  69.850 192.970  1.00  0.00           C
ATOM   2346  HE1 HIS A 233      90.170  70.730 192.330  1.00  0.00           H
ATOM   2347  NE2 HIS A 233      89.470  68.760 192.660  1.00  0.00           N
ATOM   2348  HE2 HIS A 233      88.890  68.550 191.870  1.00  0.00           H
ATOM   2349  C   HIS A 233      88.730  66.410 196.380  1.00  0.00           C
ATOM   2350  O   HIS A 233      87.550  66.660 196.120  1.00  0.00           O
ATOM   2351  N   ARG A 234      89.310  65.220 196.480  1.00  0.00           N
ATOM   2352  H   ARG A 234      90.280  65.060 196.650  1.00  0.00           H
ATOM   2353  CA  ARG A 234      88.450  64.040 196.300  1.00  0.00           C
ATOM   2354  CB  ARG A 234      89.180  63.230 195.220  1.00  0.00           C
ATOM   2355  CG  ARG A 234      89.520  63.900 193.890  1.00  0.00           C
ATOM   2356  CD  ARG A 234      89.630  62.720 192.920  1.00  0.00           C
ATOM   2357  NE  ARG A 234      90.130  63.290 191.660  1.00  0.00           N
ATOM   2358  HE  ARG A 234      90.100  64.280 191.570  1.00  0.00           H
ATOM   2359  CZ  ARG A 234      90.310  62.480 190.600  1.00  0.00           C
ATOM   2360  NH1 ARG A 234      90.050  61.170 190.700  1.00  0.00           N
ATOM   2361 1HH1 ARG A 234      89.650  60.710 191.500  1.00  0.00           H
ATOM   2362 2HH1 ARG A 234      90.240  60.570 189.920  1.00  0.00           H
ATOM   2363  NH2 ARG A 234      90.860  62.940 189.470  1.00  0.00           N
ATOM   2364 1HH2 ARG A 234      91.170  63.890 189.530  1.00  0.00           H
ATOM   2365 2HH2 ARG A 234      90.980  62.310 188.710  1.00  0.00           H
ATOM   2366  C   ARG A 234      88.450  63.130 197.520  1.00  0.00           C
ATOM   2367  O   ARG A 234      89.530  62.930 198.080  1.00  0.00           O
ATOM   2368  N   LEU A 235      87.280  62.730 198.020  1.00  0.00           N
ATOM   2369  H   LEU A 235      86.440  63.100 197.610  1.00  0.00           H
ATOM   2370  CA  LEU A 235      86.990  61.790 199.110  1.00  0.00           C
ATOM   2371  CB  LEU A 235      86.040  62.370 200.160  1.00  0.00           C
ATOM   2372  CG  LEU A 235      86.360  61.790 201.540  1.00  0.00           C
ATOM   2373  CD1 LEU A 235      86.100  62.900 202.560  1.00  0.00           C
ATOM   2374  CD2 LEU A 235      85.540  60.550 201.910  1.00  0.00           C
ATOM   2375  C   LEU A 235      86.420  60.490 198.530  1.00  0.00           C
ATOM   2376  O   LEU A 235      85.270  60.670 198.110  1.00  0.00           O
ATOM   2377  N   VAL A 236      87.170  59.410 198.650  1.00  0.00           N
ATOM   2378  H   VAL A 236      88.100  59.440 199.040  1.00  0.00           H
ATOM   2379  CA  VAL A 236      86.680  58.090 198.220  1.00  0.00           C
ATOM   2380  CB  VAL A 236      87.680  57.440 197.260  1.00  0.00           C
ATOM   2381  CG1 VAL A 236      87.000  56.270 196.550  1.00  0.00           C
ATOM   2382  CG2 VAL A 236      88.120  58.340 196.100  1.00  0.00           C
ATOM   2383  C   VAL A 236      86.150  57.150 199.300  1.00  0.00           C
ATOM   2384  O   VAL A 236      86.830  56.510 200.100  1.00  0.00           O
ATOM   2385  N   LEU A 237      84.830  56.990 199.220  1.00  0.00           N
ATOM   2386  H   LEU A 237      84.310  57.410 198.480  1.00  0.00           H
ATOM   2387  CA  LEU A 237      84.150  56.390 200.370  1.00  0.00           C
ATOM   2388  CB  LEU A 237      83.100  57.440 200.740  1.00  0.00           C
ATOM   2389  CG  LEU A 237      82.500  57.150 202.120  1.00  0.00           C
ATOM   2390  CD1 LEU A 237      83.610  57.110 203.170  1.00  0.00           C
ATOM   2391  CD2 LEU A 237      81.420  58.170 202.460  1.00  0.00           C
ATOM   2392  C   LEU A 237      83.430  55.110 199.930  1.00  0.00           C
ATOM   2393  O   LEU A 237      83.020  55.100 198.770  1.00  0.00           O
ATOM   2394  N   GLY A 238      83.590  54.040 200.690  1.00  0.00           N
ATOM   2395  H   GLY A 238      84.260  54.020 201.440  1.00  0.00           H
ATOM   2396  CA  GLY A 238      82.890  52.780 200.400  1.00  0.00           C
ATOM   2397  C   GLY A 238      83.660  51.580 200.950  1.00  0.00           C
ATOM   2398  O   GLY A 238      84.360  51.600 201.960  1.00  0.00           O
ATOM   2399  N   GLU A 239      83.820  50.640 200.010  1.00  0.00           N
ATOM   2400  H   GLU A 239      83.430  50.780 199.100  1.00  0.00           H
ATOM   2401  CA  GLU A 239      84.370  49.300 200.260  1.00  0.00           C
ATOM   2402  CB  GLU A 239      83.270  48.370 200.770  1.00  0.00           C
ATOM   2403  CG  GLU A 239      82.500  47.710 199.620  1.00  0.00           C
ATOM   2404  CD  GLU A 239      81.360  46.730 199.870  1.00  0.00           C
ATOM   2405  OE1 GLU A 239      81.640  45.980 200.840  1.00  0.00           O
ATOM   2406  OE2 GLU A 239      80.360  46.670 199.130  1.00  0.00           O
ATOM   2407  C   GLU A 239      84.950  48.890 198.900  1.00  0.00           C
ATOM   2408  O   GLU A 239      85.030  49.690 197.970  1.00  0.00           O
ATOM   2409  N   PHE A 240      85.730  47.820 198.980  1.00  0.00           N
ATOM   2410  H   PHE A 240      86.290  47.700 199.800  1.00  0.00           H
ATOM   2411  CA  PHE A 240      86.250  47.230 197.740  1.00  0.00           C
ATOM   2412  CB  PHE A 240      87.780  47.100 197.730  1.00  0.00           C
ATOM   2413  CG  PHE A 240      88.640  48.300 197.340  1.00  0.00           C
ATOM   2414  CD1 PHE A 240      89.400  49.160 198.150  1.00  0.00           C
ATOM   2415  HD1 PHE A 240      89.600  48.940 199.190  1.00  0.00           H
ATOM   2416  CD2 PHE A 240      88.850  48.430 195.980  1.00  0.00           C
ATOM   2417  HD2 PHE A 240      88.250  47.770 195.350  1.00  0.00           H
ATOM   2418  CE1 PHE A 240      90.330  50.040 197.610  1.00  0.00           C
ATOM   2419  HE1 PHE A 240      90.920  50.600 198.330  1.00  0.00           H
ATOM   2420  CE2 PHE A 240      89.780  49.310 195.430  1.00  0.00           C
ATOM   2421  HE2 PHE A 240      89.920  49.290 194.350  1.00  0.00           H
ATOM   2422  CZ  PHE A 240      90.580  50.100 196.240  1.00  0.00           C
ATOM   2423  HZ  PHE A 240      91.500  50.550 195.870  1.00  0.00           H
ATOM   2424  C   PHE A 240      85.770  45.780 197.590  1.00  0.00           C
ATOM   2425  O   PHE A 240      85.710  45.050 198.580  1.00  0.00           O
ATOM   2426  N   ARG A 241      85.550  45.340 196.360  1.00  0.00           N
ATOM   2427  H   ARG A 241      85.590  45.940 195.560  1.00  0.00           H
ATOM   2428  CA  ARG A 241      84.870  44.060 196.080  1.00  0.00           C
ATOM   2429  CB  ARG A 241      84.670  43.950 194.570  1.00  0.00           C
ATOM   2430  CG  ARG A 241      83.220  43.560 194.260  1.00  0.00           C
ATOM   2431  CD  ARG A 241      83.070  43.100 192.810  1.00  0.00           C
ATOM   2432  NE  ARG A 241      81.660  42.710 192.660  1.00  0.00           N
ATOM   2433  HE  ARG A 241      80.980  43.260 192.180  1.00  0.00           H
ATOM   2434  CZ  ARG A 241      81.120  41.530 192.990  1.00  0.00           C
ATOM   2435  NH1 ARG A 241      81.800  40.390 193.150  1.00  0.00           N
ATOM   2436 1HH1 ARG A 241      82.780  40.270 193.010  1.00  0.00           H
ATOM   2437 2HH1 ARG A 241      81.230  39.660 193.530  1.00  0.00           H
ATOM   2438  NH2 ARG A 241      79.970  41.630 193.670  1.00  0.00           N
ATOM   2439 1HH2 ARG A 241      79.400  42.430 193.860  1.00  0.00           H
ATOM   2440 2HH2 ARG A 241      79.700  40.800 194.160  1.00  0.00           H
ATOM   2441  C   ARG A 241      85.380  42.780 196.730  1.00  0.00           C
ATOM   2442  O   ARG A 241      86.520  42.420 196.410  1.00  0.00           O
ATOM   2443  N   ASN A 242      84.670  42.250 197.720  1.00  0.00           N
ATOM   2444  H   ASN A 242      83.860  42.690 198.110  1.00  0.00           H
ATOM   2445  CA  ASN A 242      84.930  41.080 198.580  1.00  0.00           C
ATOM   2446  CB  ASN A 242      85.990  41.540 199.590  1.00  0.00           C
ATOM   2447  CG  ASN A 242      87.390  41.090 199.180  1.00  0.00           C
ATOM   2448  OD1 ASN A 242      87.690  39.900 199.160  1.00  0.00           O
ATOM   2449  ND2 ASN A 242      88.370  41.980 199.330  1.00  0.00           N
ATOM   2450 1HD2 ASN A 242      88.120  42.880 199.690  1.00  0.00           H
ATOM   2451 2HD2 ASN A 242      89.260  41.960 198.870  1.00  0.00           H
ATOM   2452  C   ASN A 242      83.630  40.670 199.260  1.00  0.00           C
ATOM   2453  O   ASN A 242      82.580  41.240 198.980  1.00  0.00           O
ATOM   2454  N   GLU A 243      83.830  39.460 199.790  1.00  0.00           N
ATOM   2455  H   GLU A 243      84.580  38.880 199.490  1.00  0.00           H
ATOM   2456  CA  GLU A 243      82.890  38.710 200.640  1.00  0.00           C
ATOM   2457  CB  GLU A 243      83.370  37.270 200.830  1.00  0.00           C
ATOM   2458  CG  GLU A 243      82.280  36.200 200.770  1.00  0.00           C
ATOM   2459  CD  GLU A 243      81.420  36.080 202.030  1.00  0.00           C
ATOM   2460  OE1 GLU A 243      80.280  36.600 202.020  1.00  0.00           O
ATOM   2461  OE2 GLU A 243      81.820  35.320 202.950  1.00  0.00           O
ATOM   2462  C   GLU A 243      82.590  39.400 201.970  1.00  0.00           C
ATOM   2463  O   GLU A 243      83.450  40.080 202.530  1.00  0.00           O
ATOM   2464  N   GLY A 244      81.370  39.250 202.490  1.00  0.00           N
ATOM   2465  H   GLY A 244      80.820  38.510 202.090  1.00  0.00           H
ATOM   2466  CA  GLY A 244      80.950  39.850 203.770  1.00  0.00           C
ATOM   2467  C   GLY A 244      80.980  41.370 203.880  1.00  0.00           C
ATOM   2468  O   GLY A 244      81.540  41.890 204.840  1.00  0.00           O
ATOM   2469  N   ASN A 245      80.260  41.940 202.920  1.00  0.00           N
ATOM   2470  H   ASN A 245      79.840  41.400 202.190  1.00  0.00           H
ATOM   2471  CA  ASN A 245      80.190  43.400 202.720  1.00  0.00           C
ATOM   2472  CB  ASN A 245      79.380  43.720 201.460  1.00  0.00           C
ATOM   2473  CG  ASN A 245      79.870  43.070 200.160  1.00  0.00           C
ATOM   2474  OD1 ASN A 245      79.520  41.900 200.020  1.00  0.00           O
ATOM   2475  ND2 ASN A 245      80.530  43.720 199.210  1.00  0.00           N
ATOM   2476 1HD2 ASN A 245      80.610  44.710 199.340  1.00  0.00           H
ATOM   2477 2HD2 ASN A 245      80.790  43.300 198.340  1.00  0.00           H
ATOM   2478  C   ASN A 245      79.750  44.360 203.830  1.00  0.00           C
ATOM   2479  O   ASN A 245      78.780  44.050 204.510  1.00  0.00           O
ATOM   2480  N   LEU A 246      80.130  45.620 203.650  1.00  0.00           N
ATOM   2481  H   LEU A 246      80.620  45.920 202.830  1.00  0.00           H
ATOM   2482  CA  LEU A 246      79.890  46.680 204.640  1.00  0.00           C
ATOM   2483  CB  LEU A 246      80.860  47.760 204.160  1.00  0.00           C
ATOM   2484  CG  LEU A 246      81.240  48.800 205.220  1.00  0.00           C
ATOM   2485  CD1 LEU A 246      82.480  48.340 205.980  1.00  0.00           C
ATOM   2486  CD2 LEU A 246      81.570  50.140 204.550  1.00  0.00           C
ATOM   2487  C   LEU A 246      78.450  47.160 204.790  1.00  0.00           C
ATOM   2488  O   LEU A 246      77.850  47.360 203.730  1.00  0.00           O
ATOM   2489  N   GLU A 247      78.070  47.580 205.990  1.00  0.00           N
ATOM   2490  H   GLU A 247      78.450  47.200 206.830  1.00  0.00           H
ATOM   2491  CA  GLU A 247      76.930  48.480 206.240  1.00  0.00           C
ATOM   2492  CB  GLU A 247      76.370  48.240 207.650  1.00  0.00           C
ATOM   2493  CG  GLU A 247      76.150  46.750 207.890  1.00  0.00           C
ATOM   2494  CD  GLU A 247      74.930  46.520 208.790  1.00  0.00           C
ATOM   2495  OE1 GLU A 247      74.040  45.710 208.450  1.00  0.00           O
ATOM   2496  OE2 GLU A 247      74.880  47.160 209.860  1.00  0.00           O
ATOM   2497  C   GLU A 247      77.080  49.950 205.850  1.00  0.00           C
ATOM   2498  O   GLU A 247      78.080  50.640 206.030  1.00  0.00           O
ATOM   2499  N   LYS A 248      75.940  50.430 205.370  1.00  0.00           N
ATOM   2500  H   LYS A 248      75.140  49.830 205.330  1.00  0.00           H
ATOM   2501  CA  LYS A 248      75.630  51.730 204.750  1.00  0.00           C
ATOM   2502  CB  LYS A 248      74.390  51.950 203.880  1.00  0.00           C
ATOM   2503  CG  LYS A 248      73.100  51.760 204.690  1.00  0.00           C
ATOM   2504  CD  LYS A 248      71.790  51.940 203.930  1.00  0.00           C
ATOM   2505  CE  LYS A 248      70.580  51.770 204.850  1.00  0.00           C
ATOM   2506  NZ  LYS A 248      70.300  52.880 205.780  1.00  0.00           N
ATOM   2507  HZ1 LYS A 248      70.070  52.630 206.720  1.00  0.00           H
ATOM   2508  HZ2 LYS A 248      70.970  53.620 205.800  1.00  0.00           H
ATOM   2509  HZ3 LYS A 248      69.460  53.340 205.490  1.00  0.00           H
ATOM   2510  C   LYS A 248      75.760  52.970 205.630  1.00  0.00           C
ATOM   2511  O   LYS A 248      75.300  52.960 206.770  1.00  0.00           O
ATOM   2512  N   PHE A 249      76.570  53.890 205.120  1.00  0.00           N
ATOM   2513  H   PHE A 249      76.930  53.880 204.180  1.00  0.00           H
ATOM   2514  CA  PHE A 249      76.660  55.190 205.810  1.00  0.00           C
ATOM   2515  CB  PHE A 249      77.440  56.120 204.880  1.00  0.00           C
ATOM   2516  CG  PHE A 249      78.780  55.670 204.300  1.00  0.00           C
ATOM   2517  CD1 PHE A 249      78.700  54.900 203.150  1.00  0.00           C
ATOM   2518  HD1 PHE A 249      78.080  55.300 202.340  1.00  0.00           H
ATOM   2519  CD2 PHE A 249      79.900  55.590 205.120  1.00  0.00           C
ATOM   2520  HD2 PHE A 249      79.980  56.150 206.050  1.00  0.00           H
ATOM   2521  CE1 PHE A 249      79.770  54.080 202.830  1.00  0.00           C
ATOM   2522  HE1 PHE A 249      79.590  53.280 202.110  1.00  0.00           H
ATOM   2523  CE2 PHE A 249      80.910  54.680 204.820  1.00  0.00           C
ATOM   2524  HE2 PHE A 249      81.710  54.470 205.530  1.00  0.00           H
ATOM   2525  CZ  PHE A 249      80.900  53.950 203.640  1.00  0.00           C
ATOM   2526  HZ  PHE A 249      81.820  53.470 203.320  1.00  0.00           H
ATOM   2527  C   PHE A 249      75.410  55.980 206.190  1.00  0.00           C
ATOM   2528  O   PHE A 249      74.510  56.190 205.380  1.00  0.00           O
ATOM   2529  N   ASP A 250      75.380  56.210 207.500  1.00  0.00           N
ATOM   2530  H   ASP A 250      76.150  55.770 207.980  1.00  0.00           H
ATOM   2531  CA  ASP A 250      74.500  57.050 208.320  1.00  0.00           C
ATOM   2532  CB  ASP A 250      74.780  56.820 209.800  1.00  0.00           C
ATOM   2533  CG  ASP A 250      74.110  57.870 210.680  1.00  0.00           C
ATOM   2534  OD1 ASP A 250      74.900  58.710 211.170  1.00  0.00           O
ATOM   2535  OD2 ASP A 250      72.900  57.750 210.960  1.00  0.00           O
ATOM   2536  C   ASP A 250      74.360  58.520 207.900  1.00  0.00           C
ATOM   2537  O   ASP A 250      75.350  59.140 207.520  1.00  0.00           O
ATOM   2538  N   LYS A 251      73.090  58.910 207.800  1.00  0.00           N
ATOM   2539  H   LYS A 251      72.450  58.230 208.150  1.00  0.00           H
ATOM   2540  CA  LYS A 251      72.750  60.300 207.480  1.00  0.00           C
ATOM   2541  CB  LYS A 251      71.220  60.310 207.390  1.00  0.00           C
ATOM   2542  CG  LYS A 251      70.870  61.670 206.780  1.00  0.00           C
ATOM   2543  CD  LYS A 251      69.370  61.990 206.810  1.00  0.00           C
ATOM   2544  CE  LYS A 251      68.500  61.040 205.990  1.00  0.00           C
ATOM   2545  NZ  LYS A 251      67.140  61.540 205.740  1.00  0.00           N
ATOM   2546  HZ1 LYS A 251      67.130  62.470 205.360  1.00  0.00           H
ATOM   2547  HZ2 LYS A 251      66.660  61.010 205.040  1.00  0.00           H
ATOM   2548  HZ3 LYS A 251      66.640  61.620 206.600  1.00  0.00           H
ATOM   2549  C   LYS A 251      73.500  61.370 208.280  1.00  0.00           C
ATOM   2550  O   LYS A 251      73.880  62.350 207.640  1.00  0.00           O
ATOM   2551  N   SER A 252      73.550  61.180 209.600  1.00  0.00           N
ATOM   2552  H   SER A 252      72.810  60.720 210.090  1.00  0.00           H
ATOM   2553  CA  SER A 252      74.330  62.050 210.490  1.00  0.00           C
ATOM   2554  CB  SER A 252      74.160  61.660 211.960  1.00  0.00           C
ATOM   2555  OG  SER A 252      72.860  61.230 212.350  1.00  0.00           O
ATOM   2556  HG  SER A 252      72.980  60.340 212.780  1.00  0.00           H
ATOM   2557  C   SER A 252      75.810  62.130 210.120  1.00  0.00           C
ATOM   2558  O   SER A 252      76.420  63.190 210.260  1.00  0.00           O
ATOM   2559  N   ALA A 253      76.400  61.000 209.740  1.00  0.00           N
ATOM   2560  H   ALA A 253      76.020  60.150 210.110  1.00  0.00           H
ATOM   2561  CA  ALA A 253      77.790  60.950 209.270  1.00  0.00           C
ATOM   2562  CB  ALA A 253      78.190  59.480 209.140  1.00  0.00           C
ATOM   2563  C   ALA A 253      78.030  61.730 207.980  1.00  0.00           C
ATOM   2564  O   ALA A 253      79.070  62.330 207.710  1.00  0.00           O
ATOM   2565  N   LEU A 254      77.050  61.690 207.080  1.00  0.00           N
ATOM   2566  H   LEU A 254      76.390  60.940 207.090  1.00  0.00           H
ATOM   2567  CA  LEU A 254      76.960  62.490 205.850  1.00  0.00           C
ATOM   2568  CB  LEU A 254      75.800  61.990 204.970  1.00  0.00           C
ATOM   2569  CG  LEU A 254      76.010  60.540 204.540  1.00  0.00           C
ATOM   2570  CD1 LEU A 254      74.750  59.890 203.980  1.00  0.00           C
ATOM   2571  CD2 LEU A 254      77.170  60.400 203.550  1.00  0.00           C
ATOM   2572  C   LEU A 254      76.960  64.010 206.020  1.00  0.00           C
ATOM   2573  O   LEU A 254      77.830  64.760 205.590  1.00  0.00           O
ATOM   2574  N   GLU A 255      76.110  64.300 207.000  1.00  0.00           N
ATOM   2575  H   GLU A 255      75.500  63.570 207.310  1.00  0.00           H
ATOM   2576  CA  GLU A 255      75.960  65.670 207.510  1.00  0.00           C
ATOM   2577  CB  GLU A 255      74.910  65.820 208.600  1.00  0.00           C
ATOM   2578  CG  GLU A 255      73.560  65.530 207.940  1.00  0.00           C
ATOM   2579  CD  GLU A 255      72.350  66.250 208.550  1.00  0.00           C
ATOM   2580  OE1 GLU A 255      72.440  67.480 208.720  1.00  0.00           O
ATOM   2581  OE2 GLU A 255      71.300  65.670 208.890  1.00  0.00           O
ATOM   2582  C   GLU A 255      77.230  66.150 208.210  1.00  0.00           C
ATOM   2583  O   GLU A 255      77.560  67.320 207.990  1.00  0.00           O
ATOM   2584  N   GLY A 256      77.940  65.180 208.780  1.00  0.00           N
ATOM   2585  H   GLY A 256      77.520  64.300 208.980  1.00  0.00           H
ATOM   2586  CA  GLY A 256      79.300  65.350 209.320  1.00  0.00           C
ATOM   2587  C   GLY A 256      80.310  65.870 208.290  1.00  0.00           C
ATOM   2588  O   GLY A 256      80.500  67.080 208.230  1.00  0.00           O
ATOM   2589  N   LEU A 257      80.490  65.070 207.240  1.00  0.00           N
ATOM   2590  H   LEU A 257      80.040  64.180 207.270  1.00  0.00           H
ATOM   2591  CA  LEU A 257      81.370  65.200 206.080  1.00  0.00           C
ATOM   2592  CB  LEU A 257      81.310  63.940 205.220  1.00  0.00           C
ATOM   2593  CG  LEU A 257      82.530  63.600 204.370  1.00  0.00           C
ATOM   2594  CD1 LEU A 257      83.750  63.200 205.210  1.00  0.00           C
ATOM   2595  CD2 LEU A 257      82.190  62.490 203.370  1.00  0.00           C
ATOM   2596  C   LEU A 257      81.210  66.520 205.330  1.00  0.00           C
ATOM   2597  O   LEU A 257      82.160  67.270 205.080  1.00  0.00           O
ATOM   2598  N   CYS A 258      79.940  66.880 205.180  1.00  0.00           N
ATOM   2599  H   CYS A 258      79.200  66.370 205.620  1.00  0.00           H
ATOM   2600  CA  CYS A 258      79.440  68.090 204.510  1.00  0.00           C
ATOM   2601  CB  CYS A 258      77.950  68.160 204.860  1.00  0.00           C
ATOM   2602  SG  CYS A 258      76.920  69.400 203.970  1.00  0.00           S
ATOM   2603  C   CYS A 258      80.090  69.390 204.990  1.00  0.00           C
ATOM   2604  O   CYS A 258      79.990  70.390 204.290  1.00  0.00           O
ATOM   2605  N   ASN A 259      80.520  69.420 206.250  1.00  0.00           N
ATOM   2606  H   ASN A 259      80.360  68.660 206.870  1.00  0.00           H
ATOM   2607  CA  ASN A 259      81.300  70.560 206.760  1.00  0.00           C
ATOM   2608  CB  ASN A 259      81.450  70.750 208.270  1.00  0.00           C
ATOM   2609  CG  ASN A 259      81.010  72.120 208.770  1.00  0.00           C
ATOM   2610  OD1 ASN A 259      81.770  73.030 209.120  1.00  0.00           O
ATOM   2611  ND2 ASN A 259      79.700  72.360 208.740  1.00  0.00           N
ATOM   2612 1HD2 ASN A 259      79.200  71.490 208.710  1.00  0.00           H
ATOM   2613 2HD2 ASN A 259      79.230  73.210 208.510  1.00  0.00           H
ATOM   2614  C   ASN A 259      82.690  70.660 206.110  1.00  0.00           C
ATOM   2615  O   ASN A 259      83.370  71.680 206.270  1.00  0.00           O
ATOM   2616  N   LEU A 260      83.280  69.600 205.580  1.00  0.00           N
ATOM   2617  H   LEU A 260      82.770  68.750 205.430  1.00  0.00           H
ATOM   2618  CA  LEU A 260      84.610  69.630 204.960  1.00  0.00           C
ATOM   2619  CB  LEU A 260      85.180  68.210 204.940  1.00  0.00           C
ATOM   2620  CG  LEU A 260      85.470  67.750 206.370  1.00  0.00           C
ATOM   2621  CD1 LEU A 260      86.070  66.350 206.250  1.00  0.00           C
ATOM   2622  CD2 LEU A 260      86.670  68.400 207.070  1.00  0.00           C
ATOM   2623  C   LEU A 260      84.600  70.110 203.510  1.00  0.00           C
ATOM   2624  O   LEU A 260      83.620  69.810 202.820  1.00  0.00           O
ATOM   2625  N   THR A 261      85.660  70.740 203.010  1.00  0.00           N
ATOM   2626  H   THR A 261      86.550  70.700 203.460  1.00  0.00           H
ATOM   2627  CA  THR A 261      85.710  71.460 201.730  1.00  0.00           C
ATOM   2628  CB  THR A 261      86.850  72.480 201.700  1.00  0.00           C
ATOM   2629  OG1 THR A 261      87.850  72.010 202.600  1.00  0.00           O
ATOM   2630  HG1 THR A 261      88.430  72.770 202.910  1.00  0.00           H
ATOM   2631  CG2 THR A 261      86.500  73.960 201.870  1.00  0.00           C
ATOM   2632  C   THR A 261      85.720  70.690 200.400  1.00  0.00           C
ATOM   2633  O   THR A 261      86.420  71.080 199.470  1.00  0.00           O
ATOM   2634  N   ILE A 262      84.970  69.590 200.390  1.00  0.00           N
ATOM   2635  H   ILE A 262      84.150  69.630 200.970  1.00  0.00           H
ATOM   2636  CA  ILE A 262      84.940  68.600 199.310  1.00  0.00           C
ATOM   2637  CB  ILE A 262      83.920  67.500 199.640  1.00  0.00           C
ATOM   2638  CG1 ILE A 262      84.150  66.900 201.020  1.00  0.00           C
ATOM   2639  CG2 ILE A 262      84.280  66.350 198.690  1.00  0.00           C
ATOM   2640  CD  ILE A 262      82.840  66.810 201.810  1.00  0.00           C
ATOM   2641  C   ILE A 262      84.600  69.260 197.970  1.00  0.00           C
ATOM   2642  O   ILE A 262      83.730  70.100 197.770  1.00  0.00           O
ATOM   2643  N   GLU A 263      85.300  68.850 196.910  1.00  0.00           N
ATOM   2644  H   GLU A 263      86.250  68.560 197.020  1.00  0.00           H
ATOM   2645  CA  GLU A 263      85.010  69.160 195.510  1.00  0.00           C
ATOM   2646  CB  GLU A 263      86.350  69.680 194.980  1.00  0.00           C
ATOM   2647  CG  GLU A 263      86.180  70.260 193.570  1.00  0.00           C
ATOM   2648  CD  GLU A 263      85.350  71.540 193.470  1.00  0.00           C
ATOM   2649  OE1 GLU A 263      84.100  71.530 193.340  1.00  0.00           O
ATOM   2650  OE2 GLU A 263      85.990  72.610 193.350  1.00  0.00           O
ATOM   2651  C   GLU A 263      84.360  67.980 194.790  1.00  0.00           C
ATOM   2652  O   GLU A 263      83.210  67.990 194.340  1.00  0.00           O
ATOM   2653  N   GLU A 264      85.110  66.890 194.840  1.00  0.00           N
ATOM   2654  H   GLU A 264      86.060  66.810 195.150  1.00  0.00           H
ATOM   2655  CA  GLU A 264      84.670  65.670 194.140  1.00  0.00           C
ATOM   2656  CB  GLU A 264      85.850  65.240 193.260  1.00  0.00           C
ATOM   2657  CG  GLU A 264      86.150  65.980 191.960  1.00  0.00           C
ATOM   2658  CD  GLU A 264      87.390  65.450 191.250  1.00  0.00           C
ATOM   2659  OE1 GLU A 264      88.460  66.080 191.430  1.00  0.00           O
ATOM   2660  OE2 GLU A 264      87.280  64.470 190.470  1.00  0.00           O
ATOM   2661  C   GLU A 264      84.330  64.600 195.180  1.00  0.00           C
ATOM   2662  O   GLU A 264      85.190  64.050 195.870  1.00  0.00           O
ATOM   2663  N   PHE A 265      83.100  64.090 195.150  1.00  0.00           N
ATOM   2664  H   PHE A 265      82.410  64.390 194.490  1.00  0.00           H
ATOM   2665  CA  PHE A 265      82.640  63.000 196.020  1.00  0.00           C
ATOM   2666  CB  PHE A 265      81.460  63.590 196.800  1.00  0.00           C
ATOM   2667  CG  PHE A 265      80.840  62.540 197.720  1.00  0.00           C
ATOM   2668  CD1 PHE A 265      81.500  62.190 198.890  1.00  0.00           C
ATOM   2669  HD1 PHE A 265      82.400  62.720 199.200  1.00  0.00           H
ATOM   2670  CD2 PHE A 265      79.730  61.780 197.380  1.00  0.00           C
ATOM   2671  HD2 PHE A 265      79.100  62.080 196.540  1.00  0.00           H
ATOM   2672  CE1 PHE A 265      81.170  61.050 199.620  1.00  0.00           C
ATOM   2673  HE1 PHE A 265      81.890  60.680 200.340  1.00  0.00           H
ATOM   2674  CE2 PHE A 265      79.320  60.710 198.160  1.00  0.00           C
ATOM   2675  HE2 PHE A 265      78.310  60.300 198.010  1.00  0.00           H
ATOM   2676  CZ  PHE A 265      80.050  60.310 199.270  1.00  0.00           C
ATOM   2677  HZ  PHE A 265      79.710  59.480 199.880  1.00  0.00           H
ATOM   2678  C   PHE A 265      82.300  61.670 195.340  1.00  0.00           C
ATOM   2679  O   PHE A 265      81.710  61.580 194.270  1.00  0.00           O
ATOM   2680  N   ARG A 266      82.840  60.610 195.940  1.00  0.00           N
ATOM   2681  H   ARG A 266      83.620  60.680 196.570  1.00  0.00           H
ATOM   2682  CA  ARG A 266      82.630  59.290 195.320  1.00  0.00           C
ATOM   2683  CB  ARG A 266      83.870  58.900 194.510  1.00  0.00           C
ATOM   2684  CG  ARG A 266      83.930  57.610 193.690  1.00  0.00           C
ATOM   2685  CD  ARG A 266      85.360  57.450 193.170  1.00  0.00           C
ATOM   2686  NE  ARG A 266      85.780  58.420 192.150  1.00  0.00           N
ATOM   2687  HE  ARG A 266      86.240  59.220 192.520  1.00  0.00           H
ATOM   2688  CZ  ARG A 266      85.610  58.160 190.840  1.00  0.00           C
ATOM   2689  NH1 ARG A 266      85.260  56.920 190.490  1.00  0.00           N
ATOM   2690 1HH1 ARG A 266      85.260  56.090 191.060  1.00  0.00           H
ATOM   2691 2HH1 ARG A 266      84.950  56.820 189.540  1.00  0.00           H
ATOM   2692  NH2 ARG A 266      85.930  59.090 189.930  1.00  0.00           N
ATOM   2693 1HH2 ARG A 266      86.420  59.940 190.150  1.00  0.00           H
ATOM   2694 2HH2 ARG A 266      85.600  58.950 189.000  1.00  0.00           H
ATOM   2695  C   ARG A 266      82.400  58.170 196.330  1.00  0.00           C
ATOM   2696  O   ARG A 266      83.250  57.910 197.180  1.00  0.00           O
ATOM   2697  N   LEU A 267      81.230  57.570 196.170  1.00  0.00           N
ATOM   2698  H   LEU A 267      80.640  57.920 195.440  1.00  0.00           H
ATOM   2699  CA  LEU A 267      80.820  56.370 196.910  1.00  0.00           C
ATOM   2700  CB  LEU A 267      79.310  56.480 197.110  1.00  0.00           C
ATOM   2701  CG  LEU A 267      78.740  55.580 198.200  1.00  0.00           C
ATOM   2702  CD1 LEU A 267      79.000  56.360 199.490  1.00  0.00           C
ATOM   2703  CD2 LEU A 267      77.230  55.370 198.020  1.00  0.00           C
ATOM   2704  C   LEU A 267      81.070  55.160 196.000  1.00  0.00           C
ATOM   2705  O   LEU A 267      80.340  54.810 195.070  1.00  0.00           O
ATOM   2706  N   ALA A 268      82.230  54.570 196.270  1.00  0.00           N
ATOM   2707  H   ALA A 268      82.660  54.730 197.160  1.00  0.00           H
ATOM   2708  CA  ALA A 268      83.000  53.640 195.420  1.00  0.00           C
ATOM   2709  CB  ALA A 268      84.450  54.130 195.360  1.00  0.00           C
ATOM   2710  C   ALA A 268      82.930  52.230 196.000  1.00  0.00           C
ATOM   2711  O   ALA A 268      83.640  51.850 196.930  1.00  0.00           O
ATOM   2712  N   TYR A 269      82.090  51.500 195.270  1.00  0.00           N
ATOM   2713  H   TYR A 269      81.790  51.900 194.410  1.00  0.00           H
ATOM   2714  CA  TYR A 269      81.510  50.170 195.500  1.00  0.00           C
ATOM   2715  CB  TYR A 269      82.400  48.940 195.260  1.00  0.00           C
ATOM   2716  CG  TYR A 269      81.690  47.600 195.050  1.00  0.00           C
ATOM   2717  CD1 TYR A 269      81.290  46.790 196.110  1.00  0.00           C
ATOM   2718  HD1 TYR A 269      81.640  47.010 197.120  1.00  0.00           H
ATOM   2719  CD2 TYR A 269      81.480  47.260 193.720  1.00  0.00           C
ATOM   2720  HD2 TYR A 269      81.700  47.940 192.900  1.00  0.00           H
ATOM   2721  CE1 TYR A 269      80.490  45.690 195.860  1.00  0.00           C
ATOM   2722  HE1 TYR A 269      79.870  45.290 196.660  1.00  0.00           H
ATOM   2723  CE2 TYR A 269      80.730  46.130 193.420  1.00  0.00           C
ATOM   2724  HE2 TYR A 269      80.560  45.740 192.420  1.00  0.00           H
ATOM   2725  CZ  TYR A 269      80.240  45.420 194.520  1.00  0.00           C
ATOM   2726  OH  TYR A 269      79.190  44.610 194.250  1.00  0.00           O
ATOM   2727  HH  TYR A 269      78.720  44.340 195.090  1.00  0.00           H
ATOM   2728  C   TYR A 269      80.800  50.060 196.850  1.00  0.00           C
ATOM   2729  O   TYR A 269      81.340  50.010 197.950  1.00  0.00           O
ATOM   2730  N   LEU A 270      79.510  49.860 196.610  1.00  0.00           N
ATOM   2731  H   LEU A 270      79.110  49.490 195.770  1.00  0.00           H
ATOM   2732  CA  LEU A 270      78.520  49.690 197.690  1.00  0.00           C
ATOM   2733  CB  LEU A 270      77.940  50.960 198.340  1.00  0.00           C
ATOM   2734  CG  LEU A 270      77.290  50.830 199.710  1.00  0.00           C
ATOM   2735  CD1 LEU A 270      78.410  50.480 200.690  1.00  0.00           C
ATOM   2736  CD2 LEU A 270      76.590  52.170 199.950  1.00  0.00           C
ATOM   2737  C   LEU A 270      77.390  48.730 197.320  1.00  0.00           C
ATOM   2738  O   LEU A 270      76.640  49.020 196.390  1.00  0.00           O
ATOM   2739  N   ASP A 271      77.490  47.490 197.790  1.00  0.00           N
ATOM   2740  H   ASP A 271      78.270  47.180 198.330  1.00  0.00           H
ATOM   2741  CA  ASP A 271      76.560  46.370 197.580  1.00  0.00           C
ATOM   2742  CB  ASP A 271      77.370  45.110 197.890  1.00  0.00           C
ATOM   2743  CG  ASP A 271      76.820  43.900 197.150  1.00  0.00           C
ATOM   2744  OD1 ASP A 271      75.910  43.190 197.650  1.00  0.00           O
ATOM   2745  OD2 ASP A 271      77.510  43.540 196.170  1.00  0.00           O
ATOM   2746  C   ASP A 271      75.220  46.390 198.320  1.00  0.00           C
ATOM   2747  O   ASP A 271      74.240  45.890 197.780  1.00  0.00           O
ATOM   2748  N   TYR A 272      75.200  46.850 199.570  1.00  0.00           N
ATOM   2749  H   TYR A 272      76.090  47.120 199.930  1.00  0.00           H
ATOM   2750  CA  TYR A 272      74.010  47.140 200.370  1.00  0.00           C
ATOM   2751  CB  TYR A 272      74.460  47.830 201.660  1.00  0.00           C
ATOM   2752  CG  TYR A 272      73.780  47.570 203.010  1.00  0.00           C
ATOM   2753  CD1 TYR A 272      72.690  48.360 203.360  1.00  0.00           C
ATOM   2754  HD1 TYR A 272      72.420  49.120 202.620  1.00  0.00           H
ATOM   2755  CD2 TYR A 272      74.390  46.640 203.850  1.00  0.00           C
ATOM   2756  HD2 TYR A 272      75.280  46.030 203.690  1.00  0.00           H
ATOM   2757  CE1 TYR A 272      72.130  48.260 204.620  1.00  0.00           C
ATOM   2758  HE1 TYR A 272      71.120  48.640 204.820  1.00  0.00           H
ATOM   2759  CE2 TYR A 272      73.780  46.550 205.090  1.00  0.00           C
ATOM   2760  HE2 TYR A 272      74.050  45.780 205.810  1.00  0.00           H
ATOM   2761  CZ  TYR A 272      72.670  47.300 205.470  1.00  0.00           C
ATOM   2762  OH  TYR A 272      72.370  47.330 206.800  1.00  0.00           O
ATOM   2763  HH  TYR A 272      72.840  46.620 207.320  1.00  0.00           H
ATOM   2764  C   TYR A 272      73.000  48.120 199.770  1.00  0.00           C
ATOM   2765  O   TYR A 272      73.340  49.170 199.230  1.00  0.00           O
ATOM   2766  N   TYR A 273      71.740  47.870 200.120  1.00  0.00           N
ATOM   2767  H   TYR A 273      71.440  47.170 200.770  1.00  0.00           H
ATOM   2768  CA  TYR A 273      70.550  48.540 199.580  1.00  0.00           C
ATOM   2769  CB  TYR A 273      69.320  47.740 200.030  1.00  0.00           C
ATOM   2770  CG  TYR A 273      68.880  46.880 198.850  1.00  0.00           C
ATOM   2771  CD1 TYR A 273      69.080  45.500 198.890  1.00  0.00           C
ATOM   2772  HD1 TYR A 273      69.470  45.050 199.800  1.00  0.00           H
ATOM   2773  CD2 TYR A 273      68.420  47.450 197.660  1.00  0.00           C
ATOM   2774  HD2 TYR A 273      68.150  48.500 197.580  1.00  0.00           H
ATOM   2775  CE1 TYR A 273      68.930  44.690 197.770  1.00  0.00           C
ATOM   2776  HE1 TYR A 273      69.310  43.680 197.960  1.00  0.00           H
ATOM   2777  CE2 TYR A 273      68.140  46.630 196.580  1.00  0.00           C
ATOM   2778  HE2 TYR A 273      67.560  47.070 195.760  1.00  0.00           H
ATOM   2779  CZ  TYR A 273      68.480  45.290 196.600  1.00  0.00           C
ATOM   2780  OH  TYR A 273      68.710  44.630 195.430  1.00  0.00           O
ATOM   2781  HH  TYR A 273      68.600  45.240 194.650  1.00  0.00           H
ATOM   2782  C   TYR A 273      70.590  50.030 199.910  1.00  0.00           C
ATOM   2783  O   TYR A 273      70.300  50.350 201.060  1.00  0.00           O
ATOM   2784  N   LEU A 274      70.930  50.870 198.940  1.00  0.00           N
ATOM   2785  H   LEU A 274      71.360  50.590 198.080  1.00  0.00           H
ATOM   2786  CA  LEU A 274      70.960  52.290 199.310  1.00  0.00           C
ATOM   2787  CB  LEU A 274      72.190  52.890 198.620  1.00  0.00           C
ATOM   2788  CG  LEU A 274      72.720  54.180 199.240  1.00  0.00           C
ATOM   2789  CD1 LEU A 274      73.460  53.920 200.560  1.00  0.00           C
ATOM   2790  CD2 LEU A 274      73.650  54.950 198.300  1.00  0.00           C
ATOM   2791  C   LEU A 274      69.740  53.150 198.970  1.00  0.00           C
ATOM   2792  O   LEU A 274      69.210  52.920 197.880  1.00  0.00           O
ATOM   2793  N   ASP A 275      69.010  53.540 200.010  1.00  0.00           N
ATOM   2794  H   ASP A 275      68.960  52.970 200.830  1.00  0.00           H
ATOM   2795  CA  ASP A 275      67.890  54.500 200.010  1.00  0.00           C
ATOM   2796  CB  ASP A 275      67.670  54.850 201.480  1.00  0.00           C
ATOM   2797  CG  ASP A 275      67.090  53.740 202.360  1.00  0.00           C
ATOM   2798  OD1 ASP A 275      67.750  53.520 203.400  1.00  0.00           O
ATOM   2799  OD2 ASP A 275      66.060  53.100 202.080  1.00  0.00           O
ATOM   2800  C   ASP A 275      68.070  55.780 199.200  1.00  0.00           C
ATOM   2801  O   ASP A 275      69.160  56.080 198.700  1.00  0.00           O
ATOM   2802  N   ASP A 276      66.930  56.430 199.010  1.00  0.00           N
ATOM   2803  H   ASP A 276      66.050  56.020 199.250  1.00  0.00           H
ATOM   2804  CA  ASP A 276      66.880  57.800 198.460  1.00  0.00           C
ATOM   2805  CB  ASP A 276      65.420  58.260 198.520  1.00  0.00           C
ATOM   2806  CG  ASP A 276      65.150  59.620 197.880  1.00  0.00           C
ATOM   2807  OD1 ASP A 276      64.900  59.590 196.660  1.00  0.00           O
ATOM   2808  OD2 ASP A 276      65.360  60.660 198.550  1.00  0.00           O
ATOM   2809  C   ASP A 276      67.950  58.860 198.750  1.00  0.00           C
ATOM   2810  O   ASP A 276      68.300  59.090 199.900  1.00  0.00           O
ATOM   2811  N   ILE A 277      68.790  59.000 197.730  1.00  0.00           N
ATOM   2812  H   ILE A 277      68.810  58.290 197.010  1.00  0.00           H
ATOM   2813  CA  ILE A 277      69.880  59.980 197.650  1.00  0.00           C
ATOM   2814  CB  ILE A 277      70.540  59.860 196.280  1.00  0.00           C
ATOM   2815  CG1 ILE A 277      70.910  58.420 195.930  1.00  0.00           C
ATOM   2816  CG2 ILE A 277      71.780  60.750 196.180  1.00  0.00           C
ATOM   2817  CD  ILE A 277      71.640  57.660 197.050  1.00  0.00           C
ATOM   2818  C   ILE A 277      69.620  61.420 198.090  1.00  0.00           C
ATOM   2819  O   ILE A 277      70.330  61.850 199.000  1.00  0.00           O
ATOM   2820  N   ILE A 278      68.610  62.120 197.580  1.00  0.00           N
ATOM   2821  H   ILE A 278      68.050  61.910 196.780  1.00  0.00           H
ATOM   2822  CA  ILE A 278      68.220  63.430 198.120  1.00  0.00           C
ATOM   2823  CB  ILE A 278      67.180  64.110 197.220  1.00  0.00           C
ATOM   2824  CG1 ILE A 278      67.770  64.540 195.870  1.00  0.00           C
ATOM   2825  CG2 ILE A 278      66.440  65.360 197.690  1.00  0.00           C
ATOM   2826  CD  ILE A 278      66.930  64.530 194.600  1.00  0.00           C
ATOM   2827  C   ILE A 278      67.820  63.310 199.590  1.00  0.00           C
ATOM   2828  O   ILE A 278      68.100  64.290 200.290  1.00  0.00           O
ATOM   2829  N   ASP A 279      67.270  62.170 200.000  1.00  0.00           N
ATOM   2830  H   ASP A 279      66.880  61.470 199.400  1.00  0.00           H
ATOM   2831  CA  ASP A 279      66.990  62.030 201.430  1.00  0.00           C
ATOM   2832  CB  ASP A 279      65.890  60.970 201.580  1.00  0.00           C
ATOM   2833  CG  ASP A 279      65.590  60.580 203.030  1.00  0.00           C
ATOM   2834  OD1 ASP A 279      66.330  59.660 203.450  1.00  0.00           O
ATOM   2835  OD2 ASP A 279      64.820  61.280 203.720  1.00  0.00           O
ATOM   2836  C   ASP A 279      68.290  61.800 202.210  1.00  0.00           C
ATOM   2837  O   ASP A 279      68.690  62.450 203.180  1.00  0.00           O
ATOM   2838  N   LEU A 280      69.100  60.830 201.790  1.00  0.00           N
ATOM   2839  H   LEU A 280      68.730  60.290 201.040  1.00  0.00           H
ATOM   2840  CA  LEU A 280      70.330  60.410 202.480  1.00  0.00           C
ATOM   2841  CB  LEU A 280      70.770  59.170 201.690  1.00  0.00           C
ATOM   2842  CG  LEU A 280      70.500  57.810 202.320  1.00  0.00           C
ATOM   2843  CD1 LEU A 280      70.730  56.730 201.260  1.00  0.00           C
ATOM   2844  CD2 LEU A 280      71.350  57.380 203.520  1.00  0.00           C
ATOM   2845  C   LEU A 280      71.470  61.430 202.510  1.00  0.00           C
ATOM   2846  O   LEU A 280      71.930  61.880 203.550  1.00  0.00           O
ATOM   2847  N   PHE A 281      71.900  61.790 201.300  1.00  0.00           N
ATOM   2848  H   PHE A 281      71.470  61.440 200.470  1.00  0.00           H
ATOM   2849  CA  PHE A 281      73.010  62.650 200.880  1.00  0.00           C
ATOM   2850  CB  PHE A 281      73.610  62.260 199.520  1.00  0.00           C
ATOM   2851  CG  PHE A 281      74.480  61.000 199.560  1.00  0.00           C
ATOM   2852  CD1 PHE A 281      75.830  61.140 199.870  1.00  0.00           C
ATOM   2853  HD1 PHE A 281      76.250  62.150 199.910  1.00  0.00           H
ATOM   2854  CD2 PHE A 281      73.870  59.780 199.320  1.00  0.00           C
ATOM   2855  HD2 PHE A 281      72.820  59.670 199.040  1.00  0.00           H
ATOM   2856  CE1 PHE A 281      76.540  59.980 200.160  1.00  0.00           C
ATOM   2857  HE1 PHE A 281      77.600  60.200 200.270  1.00  0.00           H
ATOM   2858  CE2 PHE A 281      74.580  58.640 199.700  1.00  0.00           C
ATOM   2859  HE2 PHE A 281      74.170  57.710 199.300  1.00  0.00           H
ATOM   2860  CZ  PHE A 281      75.900  58.740 200.120  1.00  0.00           C
ATOM   2861  HZ  PHE A 281      76.410  57.900 200.590  1.00  0.00           H
ATOM   2862  C   PHE A 281      72.690  64.140 200.930  1.00  0.00           C
ATOM   2863  O   PHE A 281      73.590  64.890 200.570  1.00  0.00           O
ATOM   2864  N   ASN A 282      71.570  64.570 201.510  1.00  0.00           N
ATOM   2865  H   ASN A 282      71.270  63.910 202.200  1.00  0.00           H
ATOM   2866  CA  ASN A 282      70.920  65.890 201.500  1.00  0.00           C
ATOM   2867  CB  ASN A 282      69.870  65.980 202.610  1.00  0.00           C
ATOM   2868  CG  ASN A 282      68.770  67.030 202.470  1.00  0.00           C
ATOM   2869  OD1 ASN A 282      68.760  68.120 203.030  1.00  0.00           O
ATOM   2870  ND2 ASN A 282      67.750  66.610 201.730  1.00  0.00           N
ATOM   2871 1HD2 ASN A 282      67.880  65.760 201.200  1.00  0.00           H
ATOM   2872 2HD2 ASN A 282      67.020  67.240 201.460  1.00  0.00           H
ATOM   2873  C   ASN A 282      71.870  67.070 201.710  1.00  0.00           C
ATOM   2874  O   ASN A 282      71.670  68.130 201.110  1.00  0.00           O
ATOM   2875  N   CYS A 283      72.810  67.030 202.650  1.00  0.00           N
ATOM   2876  H   CYS A 283      72.950  66.240 203.250  1.00  0.00           H
ATOM   2877  CA  CYS A 283      73.790  68.100 202.830  1.00  0.00           C
ATOM   2878  CB  CYS A 283      74.210  68.060 204.310  1.00  0.00           C
ATOM   2879  SG  CYS A 283      75.110  69.530 204.900  1.00  0.00           S
ATOM   2880  C   CYS A 283      74.910  68.280 201.800  1.00  0.00           C
ATOM   2881  O   CYS A 283      75.380  69.370 201.480  1.00  0.00           O
ATOM   2882  N   LEU A 284      75.300  67.200 201.130  1.00  0.00           N
ATOM   2883  H   LEU A 284      74.620  66.500 200.890  1.00  0.00           H
ATOM   2884  CA  LEU A 284      76.380  67.140 200.140  1.00  0.00           C
ATOM   2885  CB  LEU A 284      77.020  65.750 200.200  1.00  0.00           C
ATOM   2886  CG  LEU A 284      77.640  65.300 201.520  1.00  0.00           C
ATOM   2887  CD1 LEU A 284      76.630  64.420 202.270  1.00  0.00           C
ATOM   2888  CD2 LEU A 284      78.920  64.510 201.240  1.00  0.00           C
ATOM   2889  C   LEU A 284      76.130  67.640 198.720  1.00  0.00           C
ATOM   2890  O   LEU A 284      76.760  67.040 197.850  1.00  0.00           O
ATOM   2891  N   THR A 285      75.200  68.580 198.520  1.00  0.00           N
ATOM   2892  H   THR A 285      74.660  68.870 199.310  1.00  0.00           H
ATOM   2893  CA  THR A 285      74.810  69.070 197.190  1.00  0.00           C
ATOM   2894  CB  THR A 285      73.360  69.490 196.960  1.00  0.00           C
ATOM   2895  OG1 THR A 285      73.040  70.080 198.230  1.00  0.00           O
ATOM   2896  HG1 THR A 285      72.040  70.080 198.310  1.00  0.00           H
ATOM   2897  CG2 THR A 285      72.440  68.280 196.810  1.00  0.00           C
ATOM   2898  C   THR A 285      75.630  70.170 196.500  1.00  0.00           C
ATOM   2899  O   THR A 285      75.550  70.370 195.290  1.00  0.00           O
ATOM   2900  N   ASN A 286      76.590  70.640 197.280  1.00  0.00           N
ATOM   2901  H   ASN A 286      76.600  70.510 198.280  1.00  0.00           H
ATOM   2902  CA  ASN A 286      77.570  71.640 196.800  1.00  0.00           C
ATOM   2903  CB  ASN A 286      78.270  72.420 197.910  1.00  0.00           C
ATOM   2904  CG  ASN A 286      78.740  71.590 199.110  1.00  0.00           C
ATOM   2905  OD1 ASN A 286      77.920  71.020 199.820  1.00  0.00           O
ATOM   2906  ND2 ASN A 286      79.980  71.720 199.590  1.00  0.00           N
ATOM   2907 1HD2 ASN A 286      80.710  72.210 199.100  1.00  0.00           H
ATOM   2908 2HD2 ASN A 286      80.230  71.090 200.320  1.00  0.00           H
ATOM   2909  C   ASN A 286      78.680  71.010 195.960  1.00  0.00           C
ATOM   2910  O   ASN A 286      79.350  71.770 195.270  1.00  0.00           O
ATOM   2911  N   VAL A 287      79.030  69.740 196.130  1.00  0.00           N
ATOM   2912  H   VAL A 287      78.790  69.150 196.910  1.00  0.00           H
ATOM   2913  CA  VAL A 287      80.030  69.050 195.290  1.00  0.00           C
ATOM   2914  CB  VAL A 287      80.280  67.640 195.830  1.00  0.00           C
ATOM   2915  CG1 VAL A 287      80.570  67.550 197.330  1.00  0.00           C
ATOM   2916  CG2 VAL A 287      79.100  66.740 195.460  1.00  0.00           C
ATOM   2917  C   VAL A 287      79.730  69.190 193.800  1.00  0.00           C
ATOM   2918  O   VAL A 287      78.680  68.750 193.340  1.00  0.00           O
ATOM   2919  N   SER A 288      80.840  69.410 193.090  1.00  0.00           N
ATOM   2920  H   SER A 288      81.750  69.640 193.420  1.00  0.00           H
ATOM   2921  CA  SER A 288      80.780  69.580 191.630  1.00  0.00           C
ATOM   2922  CB  SER A 288      81.940  70.470 191.160  1.00  0.00           C
ATOM   2923  OG  SER A 288      83.220  69.850 191.320  1.00  0.00           O
ATOM   2924  HG  SER A 288      83.740  70.180 192.110  1.00  0.00           H
ATOM   2925  C   SER A 288      80.830  68.240 190.890  1.00  0.00           C
ATOM   2926  O   SER A 288      80.560  68.200 189.690  1.00  0.00           O
ATOM   2927  N   SER A 289      81.430  67.180 191.420  1.00  0.00           N
ATOM   2928  H   SER A 289      82.040  67.280 192.210  1.00  0.00           H
ATOM   2929  CA  SER A 289      81.350  65.850 190.800  1.00  0.00           C
ATOM   2930  CB  SER A 289      82.700  65.300 190.330  1.00  0.00           C
ATOM   2931  OG  SER A 289      82.430  64.230 189.420  1.00  0.00           O
ATOM   2932  HG  SER A 289      81.700  64.510 188.790  1.00  0.00           H
ATOM   2933  C   SER A 289      80.860  64.930 191.910  1.00  0.00           C
ATOM   2934  O   SER A 289      81.310  65.010 193.060  1.00  0.00           O
ATOM   2935  N   PHE A 290      79.690  64.370 191.590  1.00  0.00           N
ATOM   2936  H   PHE A 290      79.100  64.680 190.850  1.00  0.00           H
ATOM   2937  CA  PHE A 290      79.130  63.380 192.520  1.00  0.00           C
ATOM   2938  CB  PHE A 290      77.730  63.870 192.910  1.00  0.00           C
ATOM   2939  CG  PHE A 290      76.970  63.200 194.050  1.00  0.00           C
ATOM   2940  CD1 PHE A 290      77.030  63.590 195.390  1.00  0.00           C
ATOM   2941  HD1 PHE A 290      77.720  64.400 195.630  1.00  0.00           H
ATOM   2942  CD2 PHE A 290      76.150  62.100 193.830  1.00  0.00           C
ATOM   2943  HD2 PHE A 290      75.990  61.790 192.800  1.00  0.00           H
ATOM   2944  CE1 PHE A 290      76.290  63.030 196.420  1.00  0.00           C
ATOM   2945  HE1 PHE A 290      76.480  63.340 197.450  1.00  0.00           H
ATOM   2946  CE2 PHE A 290      75.420  61.460 194.830  1.00  0.00           C
ATOM   2947  HE2 PHE A 290      74.740  60.710 194.430  1.00  0.00           H
ATOM   2948  CZ  PHE A 290      75.530  61.900 196.140  1.00  0.00           C
ATOM   2949  HZ  PHE A 290      74.910  61.390 196.880  1.00  0.00           H
ATOM   2950  C   PHE A 290      79.190  62.040 191.790  1.00  0.00           C
ATOM   2951  O   PHE A 290      78.650  61.920 190.690  1.00  0.00           O
ATOM   2952  N   SER A 291      79.960  61.100 192.330  1.00  0.00           N
ATOM   2953  H   SER A 291      80.580  61.280 193.090  1.00  0.00           H
ATOM   2954  CA  SER A 291      80.080  59.750 191.740  1.00  0.00           C
ATOM   2955  CB  SER A 291      81.500  59.660 191.180  1.00  0.00           C
ATOM   2956  OG  SER A 291      81.800  58.410 190.550  1.00  0.00           O
ATOM   2957  HG  SER A 291      81.990  58.680 189.610  1.00  0.00           H
ATOM   2958  C   SER A 291      79.680  58.520 192.560  1.00  0.00           C
ATOM   2959  O   SER A 291      79.640  58.610 193.790  1.00  0.00           O
ATOM   2960  N   LEU A 292      79.050  57.580 191.870  1.00  0.00           N
ATOM   2961  H   LEU A 292      78.690  57.790 190.960  1.00  0.00           H
ATOM   2962  CA  LEU A 292      78.480  56.320 192.370  1.00  0.00           C
ATOM   2963  CB  LEU A 292      76.950  56.290 192.240  1.00  0.00           C
ATOM   2964  CG  LEU A 292      76.360  57.260 193.260  1.00  0.00           C
ATOM   2965  CD1 LEU A 292      74.900  57.610 192.940  1.00  0.00           C
ATOM   2966  CD2 LEU A 292      76.360  56.670 194.670  1.00  0.00           C
ATOM   2967  C   LEU A 292      78.990  55.210 191.450  1.00  0.00           C
ATOM   2968  O   LEU A 292      78.540  55.080 190.310  1.00  0.00           O
ATOM   2969  N   VAL A 293      80.210  54.800 191.790  1.00  0.00           N
ATOM   2970  H   VAL A 293      80.630  55.290 192.550  1.00  0.00           H
ATOM   2971  CA  VAL A 293      80.960  53.740 191.100  1.00  0.00           C
ATOM   2972  CB  VAL A 293      82.450  54.020 191.310  1.00  0.00           C
ATOM   2973  CG1 VAL A 293      83.290  52.830 190.850  1.00  0.00           C
ATOM   2974  CG2 VAL A 293      82.870  55.280 190.540  1.00  0.00           C
ATOM   2975  C   VAL A 293      80.560  52.390 191.680  1.00  0.00           C
ATOM   2976  O   VAL A 293      80.710  52.190 192.890  1.00  0.00           O
ATOM   2977  N   SER A 294      79.620  51.740 191.000  1.00  0.00           N
ATOM   2978  H   SER A 294      79.180  52.010 190.150  1.00  0.00           H
ATOM   2979  CA  SER A 294      79.140  50.390 191.350  1.00  0.00           C
ATOM   2980  CB  SER A 294      80.290  49.380 191.380  1.00  0.00           C
ATOM   2981  OG  SER A 294      81.090  49.140 190.220  1.00  0.00           O
ATOM   2982  HG  SER A 294      81.050  48.160 189.990  1.00  0.00           H
ATOM   2983  C   SER A 294      78.360  50.280 192.660  1.00  0.00           C
ATOM   2984  O   SER A 294      78.540  49.320 193.410  1.00  0.00           O
ATOM   2985  N   VAL A 295      77.240  50.980 192.710  1.00  0.00           N
ATOM   2986  H   VAL A 295      76.770  51.340 191.900  1.00  0.00           H
ATOM   2987  CA  VAL A 295      76.480  51.030 193.980  1.00  0.00           C
ATOM   2988  CB  VAL A 295      76.490  52.470 194.500  1.00  0.00           C
ATOM   2989  CG1 VAL A 295      75.690  52.410 195.800  1.00  0.00           C
ATOM   2990  CG2 VAL A 295      77.880  52.950 194.900  1.00  0.00           C
ATOM   2991  C   VAL A 295      75.100  50.410 193.760  1.00  0.00           C
ATOM   2992  O   VAL A 295      74.490  50.670 192.730  1.00  0.00           O
ATOM   2993  N   THR A 296      74.540  49.720 194.750  1.00  0.00           N
ATOM   2994  H   THR A 296      75.140  49.430 195.500  1.00  0.00           H
ATOM   2995  CA  THR A 296      73.150  49.270 194.660  1.00  0.00           C
ATOM   2996  CB  THR A 296      72.880  47.960 195.410  1.00  0.00           C
ATOM   2997  OG1 THR A 296      74.010  47.080 195.340  1.00  0.00           O
ATOM   2998  HG1 THR A 296      73.810  46.350 195.990  1.00  0.00           H
ATOM   2999  CG2 THR A 296      71.600  47.260 194.950  1.00  0.00           C
ATOM   3000  C   THR A 296      72.160  50.370 195.060  1.00  0.00           C
ATOM   3001  O   THR A 296      71.490  50.280 196.090  1.00  0.00           O
ATOM   3002  N   ILE A 297      71.740  51.150 194.070  1.00  0.00           N
ATOM   3003  H   ILE A 297      71.810  50.940 193.090  1.00  0.00           H
ATOM   3004  CA  ILE A 297      70.880  52.310 194.320  1.00  0.00           C
ATOM   3005  CB  ILE A 297      71.260  53.570 193.550  1.00  0.00           C
ATOM   3006  CG1 ILE A 297      71.250  53.430 192.020  1.00  0.00           C
ATOM   3007  CG2 ILE A 297      72.600  54.100 194.070  1.00  0.00           C
ATOM   3008  CD  ILE A 297      71.270  54.780 191.290  1.00  0.00           C
ATOM   3009  C   ILE A 297      69.360  52.090 194.300  1.00  0.00           C
ATOM   3010  O   ILE A 297      68.650  52.900 194.890  1.00  0.00           O
ATOM   3011  N   GLU A 298      68.890  51.020 193.670  1.00  0.00           N
ATOM   3012  H   GLU A 298      69.500  50.460 193.110  1.00  0.00           H
ATOM   3013  CA  GLU A 298      67.470  50.630 193.610  1.00  0.00           C
ATOM   3014  CB  GLU A 298      67.410  49.130 193.910  1.00  0.00           C
ATOM   3015  CG  GLU A 298      67.850  48.290 192.720  1.00  0.00           C
ATOM   3016  CD  GLU A 298      67.930  46.780 192.950  1.00  0.00           C
ATOM   3017  OE1 GLU A 298      69.050  46.240 192.890  1.00  0.00           O
ATOM   3018  OE2 GLU A 298      66.850  46.150 193.070  1.00  0.00           O
ATOM   3019  C   GLU A 298      66.360  51.320 194.400  1.00  0.00           C
ATOM   3020  O   GLU A 298      65.570  52.070 193.810  1.00  0.00           O
ATOM   3021  N   ARG A 299      66.450  51.240 195.720  1.00  0.00           N
ATOM   3022  H   ARG A 299      67.070  50.640 196.230  1.00  0.00           H
ATOM   3023  CA  ARG A 299      65.560  51.930 196.660  1.00  0.00           C
ATOM   3024  CB  ARG A 299      65.850  51.740 198.150  1.00  0.00           C
ATOM   3025  CG  ARG A 299      65.580  50.250 198.400  1.00  0.00           C
ATOM   3026  CD  ARG A 299      66.060  49.650 199.720  1.00  0.00           C
ATOM   3027  NE  ARG A 299      65.510  50.370 200.890  1.00  0.00           N
ATOM   3028  HE  ARG A 299      65.640  51.340 201.090  1.00  0.00           H
ATOM   3029  CZ  ARG A 299      64.640  49.830 201.760  1.00  0.00           C
ATOM   3030  NH1 ARG A 299      63.920  48.730 201.540  1.00  0.00           N
ATOM   3031 1HH1 ARG A 299      64.170  48.260 200.690  1.00  0.00           H
ATOM   3032 2HH1 ARG A 299      63.370  48.300 202.250  1.00  0.00           H
ATOM   3033  NH2 ARG A 299      64.550  50.350 202.990  1.00  0.00           N
ATOM   3034 1HH2 ARG A 299      65.110  51.150 203.230  1.00  0.00           H
ATOM   3035 2HH2 ARG A 299      64.030  49.920 203.730  1.00  0.00           H
ATOM   3036  C   ARG A 299      65.340  53.440 196.580  1.00  0.00           C
ATOM   3037  O   ARG A 299      64.650  53.930 197.470  1.00  0.00           O
ATOM   3038  N   VAL A 300      65.870  54.260 195.670  1.00  0.00           N
ATOM   3039  H   VAL A 300      66.540  53.850 195.060  1.00  0.00           H
ATOM   3040  CA  VAL A 300      65.570  55.690 195.540  1.00  0.00           C
ATOM   3041  CB  VAL A 300      66.650  56.380 194.700  1.00  0.00           C
ATOM   3042  CG1 VAL A 300      68.030  56.220 195.360  1.00  0.00           C
ATOM   3043  CG2 VAL A 300      66.780  55.820 193.280  1.00  0.00           C
ATOM   3044  C   VAL A 300      64.150  55.930 195.020  1.00  0.00           C
ATOM   3045  O   VAL A 300      63.560  55.200 194.230  1.00  0.00           O
ATOM   3046  N   LYS A 301      63.610  57.040 195.520  1.00  0.00           N
ATOM   3047  H   LYS A 301      64.100  57.750 196.040  1.00  0.00           H
ATOM   3048  CA  LYS A 301      62.190  57.380 195.380  1.00  0.00           C
ATOM   3049  CB  LYS A 301      61.740  58.210 196.590  1.00  0.00           C
ATOM   3050  CG  LYS A 301      61.510  57.460 197.910  1.00  0.00           C
ATOM   3051  CD  LYS A 301      61.230  58.450 199.050  1.00  0.00           C
ATOM   3052  CE  LYS A 301      61.250  57.690 200.380  1.00  0.00           C
ATOM   3053  NZ  LYS A 301      60.710  58.450 201.520  1.00  0.00           N
ATOM   3054  HZ1 LYS A 301      61.230  59.240 201.840  1.00  0.00           H
ATOM   3055  HZ2 LYS A 301      59.800  58.730 201.230  1.00  0.00           H
ATOM   3056  HZ3 LYS A 301      60.560  57.810 202.270  1.00  0.00           H
ATOM   3057  C   LYS A 301      61.840  57.980 194.020  1.00  0.00           C
ATOM   3058  O   LYS A 301      61.480  57.250 193.100  1.00  0.00           O
ATOM   3059  N   ASP A 302      62.220  59.230 193.810  1.00  0.00           N
ATOM   3060  H   ASP A 302      62.500  59.850 194.540  1.00  0.00           H
ATOM   3061  CA  ASP A 302      61.930  60.010 192.590  1.00  0.00           C
ATOM   3062  CB  ASP A 302      60.500  60.540 192.670  1.00  0.00           C
ATOM   3063  CG  ASP A 302      59.990  61.440 191.540  1.00  0.00           C
ATOM   3064  OD1 ASP A 302      60.450  61.250 190.390  1.00  0.00           O
ATOM   3065  OD2 ASP A 302      59.210  62.350 191.900  1.00  0.00           O
ATOM   3066  C   ASP A 302      62.840  61.240 192.690  1.00  0.00           C
ATOM   3067  O   ASP A 302      63.010  61.820 193.760  1.00  0.00           O
ATOM   3068  N   PHE A 303      63.360  61.670 191.540  1.00  0.00           N
ATOM   3069  H   PHE A 303      63.080  61.220 190.690  1.00  0.00           H
ATOM   3070  CA  PHE A 303      64.160  62.890 191.480  1.00  0.00           C
ATOM   3071  CB  PHE A 303      65.500  62.550 190.820  1.00  0.00           C
ATOM   3072  CG  PHE A 303      66.510  61.560 191.400  1.00  0.00           C
ATOM   3073  CD1 PHE A 303      67.610  62.070 192.070  1.00  0.00           C
ATOM   3074  HD1 PHE A 303      67.700  63.140 192.260  1.00  0.00           H
ATOM   3075  CD2 PHE A 303      66.400  60.200 191.120  1.00  0.00           C
ATOM   3076  HD2 PHE A 303      65.670  59.750 190.450  1.00  0.00           H
ATOM   3077  CE1 PHE A 303      68.590  61.200 192.550  1.00  0.00           C
ATOM   3078  HE1 PHE A 303      69.500  61.610 192.990  1.00  0.00           H
ATOM   3079  CE2 PHE A 303      67.470  59.410 191.520  1.00  0.00           C
ATOM   3080  HE2 PHE A 303      67.560  58.490 190.940  1.00  0.00           H
ATOM   3081  CZ  PHE A 303      68.550  59.840 192.280  1.00  0.00           C
ATOM   3082  HZ  PHE A 303      69.180  59.090 192.750  1.00  0.00           H
ATOM   3083  C   PHE A 303      63.570  64.080 190.710  1.00  0.00           C
ATOM   3084  O   PHE A 303      64.360  64.950 190.340  1.00  0.00           O
ATOM   3085  N   SER A 304      62.240  64.160 190.710  1.00  0.00           N
ATOM   3086  H   SER A 304      61.640  63.370 190.800  1.00  0.00           H
ATOM   3087  CA  SER A 304      61.630  65.420 190.260  1.00  0.00           C
ATOM   3088  CB  SER A 304      60.250  65.370 189.610  1.00  0.00           C
ATOM   3089  OG  SER A 304      59.210  64.900 190.460  1.00  0.00           O
ATOM   3090  HG  SER A 304      59.550  64.140 191.020  1.00  0.00           H
ATOM   3091  C   SER A 304      61.690  66.600 191.230  1.00  0.00           C
ATOM   3092  O   SER A 304      60.790  67.340 191.610  1.00  0.00           O
ATOM   3093  N   TYR A 305      62.940  67.010 191.470  1.00  0.00           N
ATOM   3094  H   TYR A 305      63.740  66.590 191.040  1.00  0.00           H
ATOM   3095  CA  TYR A 305      63.370  68.160 192.270  1.00  0.00           C
ATOM   3096  CB  TYR A 305      64.350  67.670 193.340  1.00  0.00           C
ATOM   3097  CG  TYR A 305      63.690  67.600 194.710  1.00  0.00           C
ATOM   3098  CD1 TYR A 305      64.080  68.480 195.710  1.00  0.00           C
ATOM   3099  HD1 TYR A 305      64.980  69.070 195.550  1.00  0.00           H
ATOM   3100  CD2 TYR A 305      62.820  66.540 194.970  1.00  0.00           C
ATOM   3101  HD2 TYR A 305      62.680  65.880 194.120  1.00  0.00           H
ATOM   3102  CE1 TYR A 305      63.550  68.320 196.990  1.00  0.00           C
ATOM   3103  HE1 TYR A 305      63.740  69.060 197.760  1.00  0.00           H
ATOM   3104  CE2 TYR A 305      62.240  66.440 196.230  1.00  0.00           C
ATOM   3105  HE2 TYR A 305      61.660  65.540 196.440  1.00  0.00           H
ATOM   3106  CZ  TYR A 305      62.610  67.320 197.250  1.00  0.00           C
ATOM   3107  OH  TYR A 305      61.890  67.300 198.400  1.00  0.00           O
ATOM   3108  HH  TYR A 305      61.480  66.390 198.420  1.00  0.00           H
ATOM   3109  C   TYR A 305      63.970  69.400 191.580  1.00  0.00           C
ATOM   3110  O   TYR A 305      64.730  69.360 190.620  1.00  0.00           O
ATOM   3111  N   ASN A 306      63.690  70.530 192.230  1.00  0.00           N
ATOM   3112  H   ASN A 306      62.950  70.580 192.900  1.00  0.00           H
ATOM   3113  CA  ASN A 306      64.380  71.780 191.890  1.00  0.00           C
ATOM   3114  CB  ASN A 306      63.580  72.950 192.480  1.00  0.00           C
ATOM   3115  CG  ASN A 306      63.680  73.050 194.010  1.00  0.00           C
ATOM   3116  OD1 ASN A 306      63.530  72.130 194.810  1.00  0.00           O
ATOM   3117  ND2 ASN A 306      63.880  74.280 194.470  1.00  0.00           N
ATOM   3118 1HD2 ASN A 306      63.970  75.120 193.930  1.00  0.00           H
ATOM   3119 2HD2 ASN A 306      63.970  74.370 195.460  1.00  0.00           H
ATOM   3120  C   ASN A 306      65.890  71.900 192.100  1.00  0.00           C
ATOM   3121  O   ASN A 306      66.610  72.230 191.160  1.00  0.00           O
ATOM   3122  N   PHE A 307      66.300  71.430 193.270  1.00  0.00           N
ATOM   3123  H   PHE A 307      65.640  70.990 193.880  1.00  0.00           H
ATOM   3124  CA  PHE A 307      67.650  71.650 193.790  1.00  0.00           C
ATOM   3125  CB  PHE A 307      67.610  71.820 195.310  1.00  0.00           C
ATOM   3126  CG  PHE A 307      68.850  72.610 195.750  1.00  0.00           C
ATOM   3127  CD1 PHE A 307      69.640  72.100 196.770  1.00  0.00           C
ATOM   3128  HD1 PHE A 307      69.530  71.080 197.130  1.00  0.00           H
ATOM   3129  CD2 PHE A 307      69.030  73.920 195.320  1.00  0.00           C
ATOM   3130  HD2 PHE A 307      68.210  74.430 194.810  1.00  0.00           H
ATOM   3131  CE1 PHE A 307      70.640  72.920 197.280  1.00  0.00           C
ATOM   3132  HE1 PHE A 307      71.340  72.570 198.040  1.00  0.00           H
ATOM   3133  CE2 PHE A 307      70.100  74.670 195.790  1.00  0.00           C
ATOM   3134  HE2 PHE A 307      70.290  75.680 195.420  1.00  0.00           H
ATOM   3135  CZ  PHE A 307      70.950  74.180 196.770  1.00  0.00           C
ATOM   3136  HZ  PHE A 307      71.850  74.750 196.970  1.00  0.00           H
ATOM   3137  C   PHE A 307      68.600  70.450 193.650  1.00  0.00           C
ATOM   3138  O   PHE A 307      68.140  69.310 193.710  1.00  0.00           O
ATOM   3139  N   GLY A 308      69.920  70.650 193.700  1.00  0.00           N
ATOM   3140  H   GLY A 308      70.210  71.600 193.800  1.00  0.00           H
ATOM   3141  CA  GLY A 308      70.810  69.550 193.340  1.00  0.00           C
ATOM   3142  C   GLY A 308      72.190  69.840 192.750  1.00  0.00           C
ATOM   3143  O   GLY A 308      72.750  70.920 192.550  1.00  0.00           O
ATOM   3144  N   TRP A 309      72.940  68.760 192.550  1.00  0.00           N
ATOM   3145  H   TRP A 309      72.550  67.860 192.740  1.00  0.00           H
ATOM   3146  CA  TRP A 309      74.290  68.690 191.970  1.00  0.00           C
ATOM   3147  CB  TRP A 309      74.630  67.200 192.120  1.00  0.00           C
ATOM   3148  CG  TRP A 309      74.630  66.690 193.560  1.00  0.00           C
ATOM   3149  CD1 TRP A 309      75.700  66.830 194.330  1.00  0.00           C
ATOM   3150  HD1 TRP A 309      76.480  67.560 194.140  1.00  0.00           H
ATOM   3151  CD2 TRP A 309      73.650  66.000 194.270  1.00  0.00           C
ATOM   3152  NE1 TRP A 309      75.430  66.200 195.480  1.00  0.00           N
ATOM   3153  HE1 TRP A 309      76.070  66.170 196.250  1.00  0.00           H
ATOM   3154  CE2 TRP A 309      74.240  65.600 195.460  1.00  0.00           C
ATOM   3155  CE3 TRP A 309      72.350  65.600 193.970  1.00  0.00           C
ATOM   3156  HE3 TRP A 309      71.780  65.880 193.080  1.00  0.00           H
ATOM   3157  CZ2 TRP A 309      73.510  64.800 196.330  1.00  0.00           C
ATOM   3158  HZ2 TRP A 309      74.050  64.350 197.160  1.00  0.00           H
ATOM   3159  CZ3 TRP A 309      71.610  64.830 194.850  1.00  0.00           C
ATOM   3160  HZ3 TRP A 309      70.670  64.360 194.540  1.00  0.00           H
ATOM   3161  CH2 TRP A 309      72.190  64.460 196.060  1.00  0.00           C
ATOM   3162  HH2 TRP A 309      71.670  63.840 196.780  1.00  0.00           H
ATOM   3163  C   TRP A 309      74.560  69.090 190.520  1.00  0.00           C
ATOM   3164  O   TRP A 309      73.780  68.730 189.640  1.00  0.00           O
ATOM   3165  N   GLN A 310      75.800  69.520 190.310  1.00  0.00           N
ATOM   3166  H   GLN A 310      76.300  69.760 191.130  1.00  0.00           H
ATOM   3167  CA  GLN A 310      76.320  69.910 188.990  1.00  0.00           C
ATOM   3168  CB  GLN A 310      77.560  70.780 189.180  1.00  0.00           C
ATOM   3169  CG  GLN A 310      77.160  72.110 189.820  1.00  0.00           C
ATOM   3170  CD  GLN A 310      78.360  73.000 190.180  1.00  0.00           C
ATOM   3171  OE1 GLN A 310      78.890  73.680 189.300  1.00  0.00           O
ATOM   3172  NE2 GLN A 310      78.680  73.080 191.460  1.00  0.00           N
ATOM   3173 1HE2 GLN A 310      78.320  72.430 192.130  1.00  0.00           H
ATOM   3174 2HE2 GLN A 310      79.370  73.700 191.840  1.00  0.00           H
ATOM   3175  C   GLN A 310      76.540  68.630 188.170  1.00  0.00           C
ATOM   3176  O   GLN A 310      75.820  68.410 187.200  1.00  0.00           O
ATOM   3177  N   HIS A 311      77.420  67.760 188.670  1.00  0.00           N
ATOM   3178  H   HIS A 311      77.920  67.940 189.520  1.00  0.00           H
ATOM   3179  CA  HIS A 311      77.760  66.560 187.890  1.00  0.00           C
ATOM   3180  CB  HIS A 311      79.160  66.650 187.260  1.00  0.00           C
ATOM   3181  CG  HIS A 311      79.830  65.340 186.860  1.00  0.00           C
ATOM   3182  ND1 HIS A 311      81.070  64.990 187.200  1.00  0.00           N
ATOM   3183  CD2 HIS A 311      79.470  64.430 185.950  1.00  0.00           C
ATOM   3184  HD2 HIS A 311      78.660  64.390 185.220  1.00  0.00           H
ATOM   3185  CE1 HIS A 311      81.460  63.920 186.510  1.00  0.00           C
ATOM   3186  HE1 HIS A 311      82.410  63.390 186.500  1.00  0.00           H
ATOM   3187  NE2 HIS A 311      80.440  63.550 185.740  1.00  0.00           N
ATOM   3188  HE2 HIS A 311      80.370  62.810 185.080  1.00  0.00           H
ATOM   3189  C   HIS A 311      77.470  65.250 188.620  1.00  0.00           C
ATOM   3190  O   HIS A 311      77.770  65.140 189.810  1.00  0.00           O
ATOM   3191  N   LEU A 312      76.770  64.370 187.910  1.00  0.00           N
ATOM   3192  H   LEU A 312      76.450  64.640 187.000  1.00  0.00           H
ATOM   3193  CA  LEU A 312      76.610  62.950 188.250  1.00  0.00           C
ATOM   3194  CB  LEU A 312      75.170  62.670 188.680  1.00  0.00           C
ATOM   3195  CG  LEU A 312      74.950  62.770 190.190  1.00  0.00           C
ATOM   3196  CD1 LEU A 312      74.130  64.050 190.380  1.00  0.00           C
ATOM   3197  CD2 LEU A 312      74.160  61.570 190.720  1.00  0.00           C
ATOM   3198  C   LEU A 312      77.040  61.750 187.400  1.00  0.00           C
ATOM   3199  O   LEU A 312      76.810  61.680 186.190  1.00  0.00           O
ATOM   3200  N   GLU A 313      78.020  61.100 188.010  1.00  0.00           N
ATOM   3201  H   GLU A 313      78.320  61.410 188.920  1.00  0.00           H
ATOM   3202  CA  GLU A 313      78.480  59.790 187.520  1.00  0.00           C
ATOM   3203  CB  GLU A 313      79.980  59.570 187.750  1.00  0.00           C
ATOM   3204  CG  GLU A 313      80.990  60.570 187.190  1.00  0.00           C
ATOM   3205  CD  GLU A 313      82.390  59.970 187.200  1.00  0.00           C
ATOM   3206  OE1 GLU A 313      83.060  60.110 186.150  1.00  0.00           O
ATOM   3207  OE2 GLU A 313      82.840  59.500 188.270  1.00  0.00           O
ATOM   3208  C   GLU A 313      77.830  58.560 188.150  1.00  0.00           C
ATOM   3209  O   GLU A 313      78.060  58.270 189.330  1.00  0.00           O
ATOM   3210  N   LEU A 314      77.150  57.870 187.240  1.00  0.00           N
ATOM   3211  H   LEU A 314      76.800  58.360 186.440  1.00  0.00           H
ATOM   3212  CA  LEU A 314      76.480  56.600 187.570  1.00  0.00           C
ATOM   3213  CB  LEU A 314      74.960  56.570 187.420  1.00  0.00           C
ATOM   3214  CG  LEU A 314      74.190  57.040 188.660  1.00  0.00           C
ATOM   3215  CD1 LEU A 314      74.170  58.570 188.730  1.00  0.00           C
ATOM   3216  CD2 LEU A 314      72.790  56.430 188.690  1.00  0.00           C
ATOM   3217  C   LEU A 314      77.150  55.470 186.780  1.00  0.00           C
ATOM   3218  O   LEU A 314      76.830  55.160 185.630  1.00  0.00           O
ATOM   3219  N   VAL A 315      78.080  54.930 187.550  1.00  0.00           N
ATOM   3220  H   VAL A 315      78.150  54.910 188.550  1.00  0.00           H
ATOM   3221  CA  VAL A 315      78.860  53.820 186.980  1.00  0.00           C
ATOM   3222  CB  VAL A 315      80.370  54.080 187.070  1.00  0.00           C
ATOM   3223  CG1 VAL A 315      81.230  52.990 186.430  1.00  0.00           C
ATOM   3224  CG2 VAL A 315      80.810  55.520 186.820  1.00  0.00           C
ATOM   3225  C   VAL A 315      78.430  52.480 187.600  1.00  0.00           C
ATOM   3226  O   VAL A 315      78.460  52.250 188.800  1.00  0.00           O
ATOM   3227  N   ASN A 316      78.030  51.610 186.680  1.00  0.00           N
ATOM   3228  H   ASN A 316      77.870  51.930 185.740  1.00  0.00           H
ATOM   3229  CA  ASN A 316      77.790  50.200 187.010  1.00  0.00           C
ATOM   3230  CB  ASN A 316      79.040  49.470 187.520  1.00  0.00           C
ATOM   3231  CG  ASN A 316      80.180  49.420 186.510  1.00  0.00           C
ATOM   3232  OD1 ASN A 316      79.950  49.550 185.310  1.00  0.00           O
ATOM   3233  ND2 ASN A 316      81.440  49.350 186.950  1.00  0.00           N
ATOM   3234 1HD2 ASN A 316      81.800  49.200 187.860  1.00  0.00           H
ATOM   3235 2HD2 ASN A 316      82.170  49.400 186.270  1.00  0.00           H
ATOM   3236  C   ASN A 316      76.640  49.840 187.960  1.00  0.00           C
ATOM   3237  O   ASN A 316      76.410  48.690 188.320  1.00  0.00           O
ATOM   3238  N   CYS A 317      75.890  50.860 188.370  1.00  0.00           N
ATOM   3239  H   CYS A 317      75.820  51.740 187.900  1.00  0.00           H
ATOM   3240  CA  CYS A 317      74.900  50.840 189.450  1.00  0.00           C
ATOM   3241  CB  CYS A 317      74.410  52.220 189.880  1.00  0.00           C
ATOM   3242  SG  CYS A 317      75.840  53.120 190.590  1.00  0.00           S
ATOM   3243  HG  CYS A 317      75.150  54.260 190.670  1.00  0.00           H
ATOM   3244  C   CYS A 317      73.670  49.990 189.100  1.00  0.00           C
ATOM   3245  O   CYS A 317      72.990  50.410 188.160  1.00  0.00           O
ATOM   3246  N   LYS A 318      73.280  49.290 190.160  1.00  0.00           N
ATOM   3247  H   LYS A 318      73.780  49.280 191.020  1.00  0.00           H
ATOM   3248  CA  LYS A 318      72.020  48.540 190.220  1.00  0.00           C
ATOM   3249  CB  LYS A 318      72.130  47.370 191.210  1.00  0.00           C
ATOM   3250  CG  LYS A 318      73.010  46.340 190.490  1.00  0.00           C
ATOM   3251  CD  LYS A 318      73.590  45.320 191.460  1.00  0.00           C
ATOM   3252  CE  LYS A 318      74.240  44.130 190.750  1.00  0.00           C
ATOM   3253  NZ  LYS A 318      75.060  43.200 191.540  1.00  0.00           N
ATOM   3254  HZ1 LYS A 318      75.550  42.510 191.000  1.00  0.00           H
ATOM   3255  HZ2 LYS A 318      75.730  43.700 192.100  1.00  0.00           H
ATOM   3256  HZ3 LYS A 318      74.540  42.690 192.220  1.00  0.00           H
ATOM   3257  C   LYS A 318      70.820  49.430 190.570  1.00  0.00           C
ATOM   3258  O   LYS A 318      70.920  50.030 191.640  1.00  0.00           O
ATOM   3259  N   PHE A 319      69.960  49.650 189.590  1.00  0.00           N
ATOM   3260  H   PHE A 319      70.050  49.110 188.750  1.00  0.00           H
ATOM   3261  CA  PHE A 319      69.020  50.770 189.470  1.00  0.00           C
ATOM   3262  CB  PHE A 319      69.350  51.640 188.260  1.00  0.00           C
ATOM   3263  CG  PHE A 319      69.290  51.060 186.850  1.00  0.00           C
ATOM   3264  CD1 PHE A 319      70.410  50.610 186.170  1.00  0.00           C
ATOM   3265  HD1 PHE A 319      71.280  50.270 186.740  1.00  0.00           H
ATOM   3266  CD2 PHE A 319      68.080  51.100 186.170  1.00  0.00           C
ATOM   3267  HD2 PHE A 319      67.150  51.200 186.730  1.00  0.00           H
ATOM   3268  CE1 PHE A 319      70.340  50.380 184.800  1.00  0.00           C
ATOM   3269  HE1 PHE A 319      71.290  50.070 184.360  1.00  0.00           H
ATOM   3270  CE2 PHE A 319      67.940  50.680 184.850  1.00  0.00           C
ATOM   3271  HE2 PHE A 319      66.980  50.410 184.420  1.00  0.00           H
ATOM   3272  CZ  PHE A 319      69.100  50.300 184.190  1.00  0.00           C
ATOM   3273  HZ  PHE A 319      69.020  49.850 183.200  1.00  0.00           H
ATOM   3274  C   PHE A 319      67.530  50.410 189.410  1.00  0.00           C
ATOM   3275  O   PHE A 319      66.680  51.260 189.640  1.00  0.00           O
ATOM   3276  N   GLY A 320      67.280  49.140 189.100  1.00  0.00           N
ATOM   3277  H   GLY A 320      68.000  48.450 189.110  1.00  0.00           H
ATOM   3278  CA  GLY A 320      65.900  48.690 188.860  1.00  0.00           C
ATOM   3279  C   GLY A 320      65.270  49.300 187.600  1.00  0.00           C
ATOM   3280  O   GLY A 320      65.760  48.980 186.520  1.00  0.00           O
ATOM   3281  N   GLN A 321      64.090  49.900 187.670  1.00  0.00           N
ATOM   3282  H   GLN A 321      63.580  49.810 188.520  1.00  0.00           H
ATOM   3283  CA  GLN A 321      63.530  50.820 186.660  1.00  0.00           C
ATOM   3284  CB  GLN A 321      62.010  50.990 186.700  1.00  0.00           C
ATOM   3285  CG  GLN A 321      61.300  49.640 186.510  1.00  0.00           C
ATOM   3286  CD  GLN A 321      60.960  49.410 185.040  1.00  0.00           C
ATOM   3287  OE1 GLN A 321      61.780  49.610 184.140  1.00  0.00           O
ATOM   3288  NE2 GLN A 321      59.680  49.190 184.750  1.00  0.00           N
ATOM   3289 1HE2 GLN A 321      58.920  49.310 185.390  1.00  0.00           H
ATOM   3290 2HE2 GLN A 321      59.420  48.840 183.850  1.00  0.00           H
ATOM   3291  C   GLN A 321      64.230  52.180 186.650  1.00  0.00           C
ATOM   3292  O   GLN A 321      64.530  52.710 187.710  1.00  0.00           O
ATOM   3293  N   PHE A 322      64.330  52.810 185.480  1.00  0.00           N
ATOM   3294  H   PHE A 322      63.990  52.310 184.690  1.00  0.00           H
ATOM   3295  CA  PHE A 322      65.150  54.010 185.270  1.00  0.00           C
ATOM   3296  CB  PHE A 322      65.210  54.350 183.780  1.00  0.00           C
ATOM   3297  CG  PHE A 322      66.130  55.540 183.450  1.00  0.00           C
ATOM   3298  CD1 PHE A 322      65.780  56.880 183.500  1.00  0.00           C
ATOM   3299  HD1 PHE A 322      64.720  57.100 183.640  1.00  0.00           H
ATOM   3300  CD2 PHE A 322      67.430  55.260 183.060  1.00  0.00           C
ATOM   3301  HD2 PHE A 322      67.860  54.350 183.480  1.00  0.00           H
ATOM   3302  CE1 PHE A 322      66.670  57.950 183.410  1.00  0.00           C
ATOM   3303  HE1 PHE A 322      66.490  58.930 183.850  1.00  0.00           H
ATOM   3304  CE2 PHE A 322      68.340  56.310 182.960  1.00  0.00           C
ATOM   3305  HE2 PHE A 322      69.290  56.080 182.480  1.00  0.00           H
ATOM   3306  CZ  PHE A 322      68.010  57.630 183.210  1.00  0.00           C
ATOM   3307  HZ  PHE A 322      68.640  58.450 182.880  1.00  0.00           H
ATOM   3308  C   PHE A 322      64.810  55.150 186.230  1.00  0.00           C
ATOM   3309  O   PHE A 322      63.700  55.670 186.320  1.00  0.00           O
ATOM   3310  N   PRO A 323      65.800  55.440 187.060  1.00  0.00           N
ATOM   3311  CA  PRO A 323      65.610  56.460 188.100  1.00  0.00           C
ATOM   3312  CB  PRO A 323      66.860  56.370 188.970  1.00  0.00           C
ATOM   3313  CG  PRO A 323      68.000  55.980 188.020  1.00  0.00           C
ATOM   3314  CD  PRO A 323      67.210  55.020 187.120  1.00  0.00           C
ATOM   3315  C   PRO A 323      65.450  57.860 187.510  1.00  0.00           C
ATOM   3316  O   PRO A 323      66.160  58.250 186.590  1.00  0.00           O
ATOM   3317  N   THR A 324      64.330  58.430 187.950  1.00  0.00           N
ATOM   3318  H   THR A 324      63.750  58.080 188.690  1.00  0.00           H
ATOM   3319  CA  THR A 324      63.840  59.720 187.450  1.00  0.00           C
ATOM   3320  CB  THR A 324      62.390  59.980 187.860  1.00  0.00           C
ATOM   3321  OG1 THR A 324      62.350  59.760 189.270  1.00  0.00           O
ATOM   3322  HG1 THR A 324      61.590  60.310 189.630  1.00  0.00           H
ATOM   3323  CG2 THR A 324      61.480  58.990 187.130  1.00  0.00           C
ATOM   3324  C   THR A 324      64.690  60.970 187.710  1.00  0.00           C
ATOM   3325  O   THR A 324      64.140  61.920 188.260  1.00  0.00           O
ATOM   3326  N   LEU A 325      65.850  61.020 187.060  1.00  0.00           N
ATOM   3327  H   LEU A 325      66.100  60.310 186.400  1.00  0.00           H
ATOM   3328  CA  LEU A 325      66.940  61.980 187.290  1.00  0.00           C
ATOM   3329  CB  LEU A 325      68.270  61.410 186.810  1.00  0.00           C
ATOM   3330  CG  LEU A 325      68.970  60.600 187.910  1.00  0.00           C
ATOM   3331  CD1 LEU A 325      69.700  59.520 187.100  1.00  0.00           C
ATOM   3332  CD2 LEU A 325      69.810  61.330 188.950  1.00  0.00           C
ATOM   3333  C   LEU A 325      66.780  63.460 186.950  1.00  0.00           C
ATOM   3334  O   LEU A 325      67.760  64.200 186.830  1.00  0.00           O
ATOM   3335  N   LYS A 326      65.550  63.930 187.140  1.00  0.00           N
ATOM   3336  H   LYS A 326      64.950  63.180 187.420  1.00  0.00           H
ATOM   3337  CA  LYS A 326      64.990  65.180 186.600  1.00  0.00           C
ATOM   3338  CB  LYS A 326      63.470  64.970 186.540  1.00  0.00           C
ATOM   3339  CG  LYS A 326      63.030  64.120 185.350  1.00  0.00           C
ATOM   3340  CD  LYS A 326      61.520  64.320 185.250  1.00  0.00           C
ATOM   3341  CE  LYS A 326      61.070  63.370 184.150  1.00  0.00           C
ATOM   3342  NZ  LYS A 326      59.610  63.440 183.950  1.00  0.00           N
ATOM   3343  HZ1 LYS A 326      59.340  64.380 183.780  1.00  0.00           H
ATOM   3344  HZ2 LYS A 326      59.230  62.780 183.300  1.00  0.00           H
ATOM   3345  HZ3 LYS A 326      59.140  63.170 184.800  1.00  0.00           H
ATOM   3346  C   LYS A 326      65.450  66.500 187.230  1.00  0.00           C
ATOM   3347  O   LYS A 326      64.720  67.480 187.300  1.00  0.00           O
ATOM   3348  N   LEU A 327      66.640  66.420 187.810  1.00  0.00           N
ATOM   3349  H   LEU A 327      67.300  65.680 187.650  1.00  0.00           H
ATOM   3350  CA  LEU A 327      67.150  67.550 188.610  1.00  0.00           C
ATOM   3351  CB  LEU A 327      68.340  67.030 189.430  1.00  0.00           C
ATOM   3352  CG  LEU A 327      68.240  65.800 190.330  1.00  0.00           C
ATOM   3353  CD1 LEU A 327      69.620  65.550 190.930  1.00  0.00           C
ATOM   3354  CD2 LEU A 327      67.170  66.040 191.400  1.00  0.00           C
ATOM   3355  C   LEU A 327      67.480  68.750 187.730  1.00  0.00           C
ATOM   3356  O   LEU A 327      68.350  68.720 186.860  1.00  0.00           O
ATOM   3357  N   LYS A 328      66.660  69.770 188.000  1.00  0.00           N
ATOM   3358  H   LYS A 328      65.770  69.570 188.410  1.00  0.00           H
ATOM   3359  CA  LYS A 328      66.800  71.040 187.270  1.00  0.00           C
ATOM   3360  CB  LYS A 328      65.870  72.140 187.780  1.00  0.00           C
ATOM   3361  CG  LYS A 328      64.390  71.760 187.720  1.00  0.00           C
ATOM   3362  CD  LYS A 328      63.640  73.000 188.190  1.00  0.00           C
ATOM   3363  CE  LYS A 328      62.240  72.910 187.560  1.00  0.00           C
ATOM   3364  NZ  LYS A 328      61.480  71.790 188.130  1.00  0.00           N
ATOM   3365  HZ1 LYS A 328      61.740  70.870 187.860  1.00  0.00           H
ATOM   3366  HZ2 LYS A 328      61.390  71.730 189.130  1.00  0.00           H
ATOM   3367  HZ3 LYS A 328      60.560  71.850 187.740  1.00  0.00           H
ATOM   3368  C   LYS A 328      68.220  71.610 187.180  1.00  0.00           C
ATOM   3369  O   LYS A 328      68.530  72.240 186.170  1.00  0.00           O
ATOM   3370  N   SER A 329      68.950  71.380 188.270  1.00  0.00           N
ATOM   3371  H   SER A 329      68.500  70.970 189.060  1.00  0.00           H
ATOM   3372  CA  SER A 329      70.340  71.810 188.490  1.00  0.00           C
ATOM   3373  CB  SER A 329      70.810  71.730 189.940  1.00  0.00           C
ATOM   3374  OG  SER A 329      69.930  72.510 190.760  1.00  0.00           O
ATOM   3375  HG  SER A 329      70.320  72.440 191.680  1.00  0.00           H
ATOM   3376  C   SER A 329      71.290  70.890 187.720  1.00  0.00           C
ATOM   3377  O   SER A 329      72.500  71.130 187.630  1.00  0.00           O
ATOM   3378  N   LEU A 330      70.940  69.720 187.200  1.00  0.00           N
ATOM   3379  H   LEU A 330      69.980  69.450 187.210  1.00  0.00           H
ATOM   3380  CA  LEU A 330      71.820  68.720 186.580  1.00  0.00           C
ATOM   3381  CB  LEU A 330      71.060  67.390 186.480  1.00  0.00           C
ATOM   3382  CG  LEU A 330      71.890  66.120 186.720  1.00  0.00           C
ATOM   3383  CD1 LEU A 330      72.410  66.190 188.160  1.00  0.00           C
ATOM   3384  CD2 LEU A 330      70.970  64.910 186.550  1.00  0.00           C
ATOM   3385  C   LEU A 330      72.440  69.020 185.220  1.00  0.00           C
ATOM   3386  O   LEU A 330      71.770  69.080 184.190  1.00  0.00           O
ATOM   3387  N   LYS A 331      73.550  69.750 185.310  1.00  0.00           N
ATOM   3388  H   LYS A 331      73.860  70.060 186.210  1.00  0.00           H
ATOM   3389  CA  LYS A 331      74.440  70.260 184.250  1.00  0.00           C
ATOM   3390  CB  LYS A 331      75.320  71.410 184.730  1.00  0.00           C
ATOM   3391  CG  LYS A 331      74.650  72.770 184.920  1.00  0.00           C
ATOM   3392  CD  LYS A 331      75.680  73.730 185.530  1.00  0.00           C
ATOM   3393  CE  LYS A 331      75.350  75.200 185.270  1.00  0.00           C
ATOM   3394  NZ  LYS A 331      74.960  75.600 183.910  1.00  0.00           N
ATOM   3395  HZ1 LYS A 331      75.740  75.900 183.370  1.00  0.00           H
ATOM   3396  HZ2 LYS A 331      74.440  74.940 183.380  1.00  0.00           H
ATOM   3397  HZ3 LYS A 331      74.410  76.430 183.990  1.00  0.00           H
ATOM   3398  C   LYS A 331      75.170  69.190 183.430  1.00  0.00           C
ATOM   3399  O   LYS A 331      75.340  69.370 182.230  1.00  0.00           O
ATOM   3400  N   ARG A 332      75.540  68.080 184.060  1.00  0.00           N
ATOM   3401  H   ARG A 332      75.540  68.100 185.060  1.00  0.00           H
ATOM   3402  CA  ARG A 332      76.190  66.930 183.430  1.00  0.00           C
ATOM   3403  CB  ARG A 332      77.690  67.230 183.430  1.00  0.00           C
ATOM   3404  CG  ARG A 332      78.380  66.170 182.560  1.00  0.00           C
ATOM   3405  CD  ARG A 332      79.900  66.300 182.480  1.00  0.00           C
ATOM   3406  NE  ARG A 332      80.430  65.280 181.570  1.00  0.00           N
ATOM   3407  HE  ARG A 332      79.790  64.560 181.320  1.00  0.00           H
ATOM   3408  CZ  ARG A 332      81.550  65.320 180.840  1.00  0.00           C
ATOM   3409  NH1 ARG A 332      82.370  66.370 180.830  1.00  0.00           N
ATOM   3410 1HH1 ARG A 332      82.320  67.160 181.440  1.00  0.00           H
ATOM   3411 2HH1 ARG A 332      83.130  66.320 180.180  1.00  0.00           H
ATOM   3412  NH2 ARG A 332      81.820  64.340 179.950  1.00  0.00           N
ATOM   3413 1HH2 ARG A 332      81.300  63.500 180.020  1.00  0.00           H
ATOM   3414 2HH2 ARG A 332      82.590  64.350 179.310  1.00  0.00           H
ATOM   3415  C   ARG A 332      75.770  65.570 183.990  1.00  0.00           C
ATOM   3416  O   ARG A 332      76.260  65.350 185.090  1.00  0.00           O
ATOM   3417  N   LEU A 333      75.210  64.730 183.130  1.00  0.00           N
ATOM   3418  H   LEU A 333      75.080  64.980 182.160  1.00  0.00           H
ATOM   3419  CA  LEU A 333      74.830  63.350 183.450  1.00  0.00           C
ATOM   3420  CB  LEU A 333      73.330  63.100 183.260  1.00  0.00           C
ATOM   3421  CG  LEU A 333      72.910  61.780 183.900  1.00  0.00           C
ATOM   3422  CD1 LEU A 333      73.080  61.900 185.420  1.00  0.00           C
ATOM   3423  CD2 LEU A 333      71.460  61.380 183.600  1.00  0.00           C
ATOM   3424  C   LEU A 333      75.710  62.300 182.770  1.00  0.00           C
ATOM   3425  O   LEU A 333      75.960  62.490 181.580  1.00  0.00           O
ATOM   3426  N   THR A 334      76.250  61.360 183.540  1.00  0.00           N
ATOM   3427  H   THR A 334      75.770  61.140 184.390  1.00  0.00           H
ATOM   3428  CA  THR A 334      76.960  60.200 182.980  1.00  0.00           C
ATOM   3429  CB  THR A 334      78.440  60.230 183.340  1.00  0.00           C
ATOM   3430  OG1 THR A 334      79.070  61.510 183.250  1.00  0.00           O
ATOM   3431  HG1 THR A 334      80.050  61.330 183.400  1.00  0.00           H
ATOM   3432  CG2 THR A 334      79.160  59.100 182.600  1.00  0.00           C
ATOM   3433  C   THR A 334      76.350  58.970 183.650  1.00  0.00           C
ATOM   3434  O   THR A 334      76.190  58.830 184.870  1.00  0.00           O
ATOM   3435  N   PHE A 335      75.700  58.220 182.770  1.00  0.00           N
ATOM   3436  H   PHE A 335      75.710  58.300 181.770  1.00  0.00           H
ATOM   3437  CA  PHE A 335      74.960  57.000 183.130  1.00  0.00           C
ATOM   3438  CB  PHE A 335      73.480  57.260 182.850  1.00  0.00           C
ATOM   3439  CG  PHE A 335      72.440  56.370 183.540  1.00  0.00           C
ATOM   3440  CD1 PHE A 335      71.870  56.850 184.710  1.00  0.00           C
ATOM   3441  HD1 PHE A 335      71.980  57.860 185.110  1.00  0.00           H
ATOM   3442  CD2 PHE A 335      71.990  55.200 182.940  1.00  0.00           C
ATOM   3443  HD2 PHE A 335      72.180  55.040 181.880  1.00  0.00           H
ATOM   3444  CE1 PHE A 335      70.910  56.070 185.360  1.00  0.00           C
ATOM   3445  HE1 PHE A 335      70.680  56.370 186.380  1.00  0.00           H
ATOM   3446  CE2 PHE A 335      71.130  54.370 183.660  1.00  0.00           C
ATOM   3447  HE2 PHE A 335      70.690  53.460 183.270  1.00  0.00           H
ATOM   3448  CZ  PHE A 335      70.640  54.790 184.900  1.00  0.00           C
ATOM   3449  HZ  PHE A 335      70.450  54.040 185.660  1.00  0.00           H
ATOM   3450  C   PHE A 335      75.580  55.880 182.290  1.00  0.00           C
ATOM   3451  O   PHE A 335      75.120  55.620 181.170  1.00  0.00           O
ATOM   3452  N   THR A 336      76.520  55.120 182.830  1.00  0.00           N
ATOM   3453  H   THR A 336      76.560  54.960 183.820  1.00  0.00           H
ATOM   3454  CA  THR A 336      77.290  54.230 181.940  1.00  0.00           C
ATOM   3455  CB  THR A 336      78.590  54.950 181.590  1.00  0.00           C
ATOM   3456  OG1 THR A 336      79.220  54.270 180.510  1.00  0.00           O
ATOM   3457  HG1 THR A 336      79.080  54.790 179.670  1.00  0.00           H
ATOM   3458  CG2 THR A 336      79.590  55.000 182.750  1.00  0.00           C
ATOM   3459  C   THR A 336      77.420  52.860 182.620  1.00  0.00           C
ATOM   3460  O   THR A 336      77.850  52.770 183.770  1.00  0.00           O
ATOM   3461  N   SER A 337      77.320  51.830 181.780  1.00  0.00           N
ATOM   3462  H   SER A 337      77.240  52.040 180.810  1.00  0.00           H
ATOM   3463  CA  SER A 337      77.250  50.400 182.100  1.00  0.00           C
ATOM   3464  CB  SER A 337      78.590  49.680 181.980  1.00  0.00           C
ATOM   3465  OG  SER A 337      79.540  50.390 182.790  1.00  0.00           O
ATOM   3466  HG  SER A 337      79.420  50.030 183.710  1.00  0.00           H
ATOM   3467  C   SER A 337      76.370  49.930 183.260  1.00  0.00           C
ATOM   3468  O   SER A 337      76.550  48.790 183.700  1.00  0.00           O
ATOM   3469  N   ASN A 338      75.510  50.820 183.730  1.00  0.00           N
ATOM   3470  H   ASN A 338      75.270  51.680 183.270  1.00  0.00           H
ATOM   3471  CA  ASN A 338      74.640  50.440 184.850  1.00  0.00           C
ATOM   3472  CB  ASN A 338      73.710  51.560 185.310  1.00  0.00           C
ATOM   3473  CG  ASN A 338      74.450  52.850 185.700  1.00  0.00           C
ATOM   3474  OD1 ASN A 338      75.450  52.750 186.400  1.00  0.00           O
ATOM   3475  ND2 ASN A 338      73.970  54.050 185.370  1.00  0.00           N
ATOM   3476 1HD2 ASN A 338      73.130  54.190 184.850  1.00  0.00           H
ATOM   3477 2HD2 ASN A 338      74.610  54.810 185.420  1.00  0.00           H
ATOM   3478  C   ASN A 338      73.770  49.190 184.700  1.00  0.00           C
ATOM   3479  O   ASN A 338      73.400  49.010 183.540  1.00  0.00           O
ATOM   3480  N   LYS A 339      73.700  48.290 185.670  1.00  0.00           N
ATOM   3481  H   LYS A 339      74.080  48.630 186.530  1.00  0.00           H
ATOM   3482  CA  LYS A 339      73.000  47.000 185.700  1.00  0.00           C
ATOM   3483  CB  LYS A 339      73.780  46.030 186.600  1.00  0.00           C
ATOM   3484  CG  LYS A 339      73.440  44.640 186.070  1.00  0.00           C
ATOM   3485  CD  LYS A 339      74.270  43.510 186.690  1.00  0.00           C
ATOM   3486  CE  LYS A 339      73.930  42.140 186.100  1.00  0.00           C
ATOM   3487  NZ  LYS A 339      74.650  41.810 184.860  1.00  0.00           N
ATOM   3488  HZ1 LYS A 339      75.630  41.790 185.030  1.00  0.00           H
ATOM   3489  HZ2 LYS A 339      74.240  40.980 184.480  1.00  0.00           H
ATOM   3490  HZ3 LYS A 339      74.410  42.460 184.140  1.00  0.00           H
ATOM   3491  C   LYS A 339      71.570  47.260 186.180  1.00  0.00           C
ATOM   3492  O   LYS A 339      71.340  47.910 187.190  1.00  0.00           O
ATOM   3493  N   GLY A 340      70.630  46.880 185.320  1.00  0.00           N
ATOM   3494  H   GLY A 340      70.850  46.590 184.390  1.00  0.00           H
ATOM   3495  CA  GLY A 340      69.200  47.050 185.580  1.00  0.00           C
ATOM   3496  C   GLY A 340      68.270  46.760 184.390  1.00  0.00           C
ATOM   3497  O   GLY A 340      68.680  46.080 183.450  1.00  0.00           O
ATOM   3498  N   GLY A 341      67.110  47.400 184.450  1.00  0.00           N
ATOM   3499  H   GLY A 341      67.080  48.230 185.010  1.00  0.00           H
ATOM   3500  CA  GLY A 341      66.010  47.230 183.480  1.00  0.00           C
ATOM   3501  C   GLY A 341      66.110  47.690 182.030  1.00  0.00           C
ATOM   3502  O   GLY A 341      66.740  48.710 181.760  1.00  0.00           O
ATOM   3503  N   ASN A 342      65.450  46.930 181.160  1.00  0.00           N
ATOM   3504  H   ASN A 342      65.040  46.040 181.330  1.00  0.00           H
ATOM   3505  CA  ASN A 342      65.450  47.320 179.740  1.00  0.00           C
ATOM   3506  CB  ASN A 342      64.870  46.240 178.820  1.00  0.00           C
ATOM   3507  CG  ASN A 342      66.000  45.230 178.650  1.00  0.00           C
ATOM   3508  OD1 ASN A 342      67.220  45.430 178.630  1.00  0.00           O
ATOM   3509  ND2 ASN A 342      65.670  43.950 178.550  1.00  0.00           N
ATOM   3510 1HD2 ASN A 342      64.750  43.640 178.790  1.00  0.00           H
ATOM   3511 2HD2 ASN A 342      66.370  43.240 178.490  1.00  0.00           H
ATOM   3512  C   ASN A 342      64.710  48.600 179.350  1.00  0.00           C
ATOM   3513  O   ASN A 342      65.330  49.380 178.630  1.00  0.00           O
ATOM   3514  N   ALA A 343      63.620  48.940 180.040  1.00  0.00           N
ATOM   3515  H   ALA A 343      63.220  48.510 180.850  1.00  0.00           H
ATOM   3516  CA  ALA A 343      62.920  50.140 179.570  1.00  0.00           C
ATOM   3517  CB  ALA A 343      61.450  49.980 179.970  1.00  0.00           C
ATOM   3518  C   ALA A 343      63.490  51.400 180.220  1.00  0.00           C
ATOM   3519  O   ALA A 343      63.510  51.570 181.440  1.00  0.00           O
ATOM   3520  N   PHE A 344      63.520  52.360 179.290  1.00  0.00           N
ATOM   3521  H   PHE A 344      63.250  52.240 178.330  1.00  0.00           H
ATOM   3522  CA  PHE A 344      63.790  53.760 179.640  1.00  0.00           C
ATOM   3523  CB  PHE A 344      64.820  54.140 178.570  1.00  0.00           C
ATOM   3524  CG  PHE A 344      65.290  55.590 178.600  1.00  0.00           C
ATOM   3525  CD1 PHE A 344      65.900  56.170 179.710  1.00  0.00           C
ATOM   3526  HD1 PHE A 344      66.490  55.530 180.370  1.00  0.00           H
ATOM   3527  CD2 PHE A 344      64.930  56.380 177.520  1.00  0.00           C
ATOM   3528  HD2 PHE A 344      64.400  55.860 176.720  1.00  0.00           H
ATOM   3529  CE1 PHE A 344      66.210  57.520 179.670  1.00  0.00           C
ATOM   3530  HE1 PHE A 344      66.440  58.040 180.600  1.00  0.00           H
ATOM   3531  CE2 PHE A 344      65.230  57.740 177.470  1.00  0.00           C
ATOM   3532  HE2 PHE A 344      64.880  58.410 176.690  1.00  0.00           H
ATOM   3533  CZ  PHE A 344      65.920  58.290 178.550  1.00  0.00           C
ATOM   3534  HZ  PHE A 344      66.220  59.330 178.560  1.00  0.00           H
ATOM   3535  C   PHE A 344      62.620  54.740 179.700  1.00  0.00           C
ATOM   3536  O   PHE A 344      61.550  54.470 179.160  1.00  0.00           O
ATOM   3537  N   SER A 345      62.830  55.720 180.590  1.00  0.00           N
ATOM   3538  H   SER A 345      63.560  55.640 181.260  1.00  0.00           H
ATOM   3539  CA  SER A 345      61.990  56.910 180.810  1.00  0.00           C
ATOM   3540  CB  SER A 345      61.240  56.910 182.140  1.00  0.00           C
ATOM   3541  OG  SER A 345      60.330  58.010 182.260  1.00  0.00           O
ATOM   3542  HG  SER A 345      59.610  57.890 181.570  1.00  0.00           H
ATOM   3543  C   SER A 345      62.730  58.230 180.550  1.00  0.00           C
ATOM   3544  O   SER A 345      63.780  58.520 181.110  1.00  0.00           O
ATOM   3545  N   GLU A 346      61.870  59.070 179.980  1.00  0.00           N
ATOM   3546  H   GLU A 346      60.890  58.870 179.940  1.00  0.00           H
ATOM   3547  CA  GLU A 346      62.160  60.400 179.430  1.00  0.00           C
ATOM   3548  CB  GLU A 346      60.900  61.090 178.900  1.00  0.00           C
ATOM   3549  CG  GLU A 346      59.890  60.130 178.280  1.00  0.00           C
ATOM   3550  CD  GLU A 346      58.930  59.460 179.260  1.00  0.00           C
ATOM   3551  OE1 GLU A 346      59.230  58.330 179.710  1.00  0.00           O
ATOM   3552  OE2 GLU A 346      57.940  60.110 179.650  1.00  0.00           O
ATOM   3553  C   GLU A 346      62.890  61.470 180.250  1.00  0.00           C
ATOM   3554  O   GLU A 346      62.310  62.190 181.050  1.00  0.00           O
ATOM   3555  N   VAL A 347      64.170  61.540 179.900  1.00  0.00           N
ATOM   3556  H   VAL A 347      64.330  61.160 178.980  1.00  0.00           H
ATOM   3557  CA  VAL A 347      65.100  62.530 180.470  1.00  0.00           C
ATOM   3558  CB  VAL A 347      66.570  62.170 180.220  1.00  0.00           C
ATOM   3559  CG1 VAL A 347      66.930  60.960 181.080  1.00  0.00           C
ATOM   3560  CG2 VAL A 347      66.940  62.220 178.740  1.00  0.00           C
ATOM   3561  C   VAL A 347      64.910  64.020 180.230  1.00  0.00           C
ATOM   3562  O   VAL A 347      65.630  64.700 179.500  1.00  0.00           O
ATOM   3563  N   ASP A 348      63.780  64.510 180.720  1.00  0.00           N
ATOM   3564  H   ASP A 348      63.040  63.860 180.920  1.00  0.00           H
ATOM   3565  CA  ASP A 348      63.460  65.950 180.690  1.00  0.00           C
ATOM   3566  CB  ASP A 348      61.970  66.200 180.960  1.00  0.00           C
ATOM   3567  CG  ASP A 348      61.600  67.650 180.660  1.00  0.00           C
ATOM   3568  OD1 ASP A 348      60.750  68.180 181.400  1.00  0.00           O
ATOM   3569  OD2 ASP A 348      61.960  68.200 179.600  1.00  0.00           O
ATOM   3570  C   ASP A 348      64.340  66.660 181.720  1.00  0.00           C
ATOM   3571  O   ASP A 348      64.060  66.680 182.920  1.00  0.00           O
ATOM   3572  N   LEU A 349      65.470  67.220 181.300  1.00  0.00           N
ATOM   3573  H   LEU A 349      65.510  67.450 180.330  1.00  0.00           H
ATOM   3574  CA  LEU A 349      66.510  67.860 182.120  1.00  0.00           C
ATOM   3575  CB  LEU A 349      67.770  66.990 182.120  1.00  0.00           C
ATOM   3576  CG  LEU A 349      67.650  65.940 183.230  1.00  0.00           C
ATOM   3577  CD1 LEU A 349      68.640  64.800 182.970  1.00  0.00           C
ATOM   3578  CD2 LEU A 349      67.910  66.670 184.550  1.00  0.00           C
ATOM   3579  C   LEU A 349      66.800  69.280 181.630  1.00  0.00           C
ATOM   3580  O   LEU A 349      67.350  69.370 180.540  1.00  0.00           O
ATOM   3581  N   PRO A 350      66.210  70.200 182.380  1.00  0.00           N
ATOM   3582  CA  PRO A 350      66.370  71.650 182.160  1.00  0.00           C
ATOM   3583  CB  PRO A 350      65.930  72.250 183.490  1.00  0.00           C
ATOM   3584  CG  PRO A 350      64.810  71.300 183.920  1.00  0.00           C
ATOM   3585  CD  PRO A 350      65.380  69.920 183.560  1.00  0.00           C
ATOM   3586  C   PRO A 350      67.730  72.210 181.750  1.00  0.00           C
ATOM   3587  O   PRO A 350      67.730  73.020 180.820  1.00  0.00           O
ATOM   3588  N   SER A 351      68.790  71.870 182.490  1.00  0.00           N
ATOM   3589  H   SER A 351      68.680  71.080 183.090  1.00  0.00           H
ATOM   3590  CA  SER A 351      70.170  72.350 182.430  1.00  0.00           C
ATOM   3591  CB  SER A 351      70.800  72.630 183.800  1.00  0.00           C
ATOM   3592  OG  SER A 351      70.230  73.790 184.410  1.00  0.00           O
ATOM   3593  HG  SER A 351      69.790  73.420 185.230  1.00  0.00           H
ATOM   3594  C   SER A 351      71.250  71.550 181.700  1.00  0.00           C
ATOM   3595  O   SER A 351      72.320  72.080 181.420  1.00  0.00           O
ATOM   3596  N   LEU A 352      70.830  70.350 181.320  1.00  0.00           N
ATOM   3597  H   LEU A 352      69.850  70.140 181.400  1.00  0.00           H
ATOM   3598  CA  LEU A 352      71.840  69.360 180.910  1.00  0.00           C
ATOM   3599  CB  LEU A 352      71.010  68.120 180.580  1.00  0.00           C
ATOM   3600  CG  LEU A 352      71.580  66.710 180.440  1.00  0.00           C
ATOM   3601  CD1 LEU A 352      71.930  66.020 181.760  1.00  0.00           C
ATOM   3602  CD2 LEU A 352      70.560  65.860 179.680  1.00  0.00           C
ATOM   3603  C   LEU A 352      72.740  69.510 179.680  1.00  0.00           C
ATOM   3604  O   LEU A 352      72.280  70.090 178.700  1.00  0.00           O
ATOM   3605  N   GLU A 353      74.020  69.150 179.800  1.00  0.00           N
ATOM   3606  H   GLU A 353      74.450  68.710 180.590  1.00  0.00           H
ATOM   3607  CA  GLU A 353      74.790  68.960 178.560  1.00  0.00           C
ATOM   3608  CB  GLU A 353      75.680  70.200 178.420  1.00  0.00           C
ATOM   3609  CG  GLU A 353      76.690  70.360 177.290  1.00  0.00           C
ATOM   3610  CD  GLU A 353      76.180  70.000 175.890  1.00  0.00           C
ATOM   3611  OE1 GLU A 353      75.620  70.910 175.240  1.00  0.00           O
ATOM   3612  OE2 GLU A 353      76.260  68.820 175.490  1.00  0.00           O
ATOM   3613  C   GLU A 353      75.560  67.670 178.790  1.00  0.00           C
ATOM   3614  O   GLU A 353      75.440  66.980 179.810  1.00  0.00           O
ATOM   3615  N   PHE A 354      76.220  67.140 177.760  1.00  0.00           N
ATOM   3616  H   PHE A 354      76.410  67.640 176.920  1.00  0.00           H
ATOM   3617  CA  PHE A 354      76.950  65.870 177.850  1.00  0.00           C
ATOM   3618  CB  PHE A 354      78.260  65.890 178.640  1.00  0.00           C
ATOM   3619  CG  PHE A 354      79.450  66.730 178.150  1.00  0.00           C
ATOM   3620  CD1 PHE A 354      80.530  66.230 177.420  1.00  0.00           C
ATOM   3621  HD1 PHE A 354      80.440  65.180 177.160  1.00  0.00           H
ATOM   3622  CD2 PHE A 354      79.510  68.080 178.450  1.00  0.00           C
ATOM   3623  HD2 PHE A 354      78.610  68.640 178.720  1.00  0.00           H
ATOM   3624  CE1 PHE A 354      81.600  67.050 177.100  1.00  0.00           C
ATOM   3625  HE1 PHE A 354      82.470  66.490 176.740  1.00  0.00           H
ATOM   3626  CE2 PHE A 354      80.590  68.890 178.110  1.00  0.00           C
ATOM   3627  HE2 PHE A 354      80.750  69.840 178.620  1.00  0.00           H
ATOM   3628  CZ  PHE A 354      81.680  68.400 177.400  1.00  0.00           C
ATOM   3629  HZ  PHE A 354      82.620  68.950 177.300  1.00  0.00           H
ATOM   3630  C   PHE A 354      76.220  64.580 178.240  1.00  0.00           C
ATOM   3631  O   PHE A 354      76.700  63.740 179.010  1.00  0.00           O
ATOM   3632  N   LEU A 355      75.080  64.290 177.630  1.00  0.00           N
ATOM   3633  H   LEU A 355      74.860  64.710 176.750  1.00  0.00           H
ATOM   3634  CA  LEU A 355      74.330  63.070 177.970  1.00  0.00           C
ATOM   3635  CB  LEU A 355      72.890  63.170 177.460  1.00  0.00           C
ATOM   3636  CG  LEU A 355      71.860  62.190 178.030  1.00  0.00           C
ATOM   3637  CD1 LEU A 355      71.740  62.440 179.540  1.00  0.00           C
ATOM   3638  CD2 LEU A 355      70.520  62.600 177.420  1.00  0.00           C
ATOM   3639  C   LEU A 355      74.880  61.720 177.490  1.00  0.00           C
ATOM   3640  O   LEU A 355      74.970  61.470 176.290  1.00  0.00           O
ATOM   3641  N   ASP A 356      75.630  61.120 178.400  1.00  0.00           N
ATOM   3642  H   ASP A 356      75.960  61.580 179.220  1.00  0.00           H
ATOM   3643  CA  ASP A 356      76.190  59.780 178.170  1.00  0.00           C
ATOM   3644  CB  ASP A 356      77.610  59.800 178.750  1.00  0.00           C
ATOM   3645  CG  ASP A 356      78.490  58.540 178.770  1.00  0.00           C
ATOM   3646  OD1 ASP A 356      79.720  58.750 178.870  1.00  0.00           O
ATOM   3647  OD2 ASP A 356      77.980  57.430 178.520  1.00  0.00           O
ATOM   3648  C   ASP A 356      75.310  58.660 178.730  1.00  0.00           C
ATOM   3649  O   ASP A 356      75.070  58.470 179.920  1.00  0.00           O
ATOM   3650  N   LEU A 357      74.740  58.000 177.730  1.00  0.00           N
ATOM   3651  H   LEU A 357      74.880  58.220 176.760  1.00  0.00           H
ATOM   3652  CA  LEU A 357      73.880  56.820 177.890  1.00  0.00           C
ATOM   3653  CB  LEU A 357      72.520  57.100 177.260  1.00  0.00           C
ATOM   3654  CG  LEU A 357      71.380  57.550 178.180  1.00  0.00           C
ATOM   3655  CD1 LEU A 357      71.700  58.520 179.320  1.00  0.00           C
ATOM   3656  CD2 LEU A 357      70.250  58.120 177.330  1.00  0.00           C
ATOM   3657  C   LEU A 357      74.460  55.480 177.450  1.00  0.00           C
ATOM   3658  O   LEU A 357      73.780  54.460 177.310  1.00  0.00           O
ATOM   3659  N   SER A 358      75.790  55.450 177.500  1.00  0.00           N
ATOM   3660  H   SER A 358      76.280  56.150 178.030  1.00  0.00           H
ATOM   3661  CA  SER A 358      76.660  54.410 176.950  1.00  0.00           C
ATOM   3662  CB  SER A 358      78.100  54.890 176.770  1.00  0.00           C
ATOM   3663  OG  SER A 358      78.790  55.030 178.020  1.00  0.00           O
ATOM   3664  HG  SER A 358      78.650  56.000 178.210  1.00  0.00           H
ATOM   3665  C   SER A 358      76.700  53.140 177.800  1.00  0.00           C
ATOM   3666  O   SER A 358      76.780  53.160 179.030  1.00  0.00           O
ATOM   3667  N   ARG A 359      76.470  52.050 177.060  1.00  0.00           N
ATOM   3668  H   ARG A 359      76.230  52.220 176.110  1.00  0.00           H
ATOM   3669  CA  ARG A 359      76.700  50.630 177.340  1.00  0.00           C
ATOM   3670  CB  ARG A 359      78.130  50.330 177.800  1.00  0.00           C
ATOM   3671  CG  ARG A 359      79.080  50.080 176.630  1.00  0.00           C
ATOM   3672  CD  ARG A 359      80.570  50.120 176.970  1.00  0.00           C
ATOM   3673  NE  ARG A 359      81.360  49.670 175.820  1.00  0.00           N
ATOM   3674  HE  ARG A 359      81.270  48.690 175.620  1.00  0.00           H
ATOM   3675  CZ  ARG A 359      81.930  50.520 174.960  1.00  0.00           C
ATOM   3676  NH1 ARG A 359      81.850  51.860 174.980  1.00  0.00           N
ATOM   3677 1HH1 ARG A 359      81.420  52.290 175.770  1.00  0.00           H
ATOM   3678 2HH1 ARG A 359      82.090  52.380 174.160  1.00  0.00           H
ATOM   3679  NH2 ARG A 359      82.830  50.010 174.110  1.00  0.00           N
ATOM   3680 1HH2 ARG A 359      82.980  49.020 174.100  1.00  0.00           H
ATOM   3681 2HH2 ARG A 359      83.170  50.570 173.360  1.00  0.00           H
ATOM   3682  C   ARG A 359      75.740  49.990 178.340  1.00  0.00           C
ATOM   3683  O   ARG A 359      76.090  49.000 179.000  1.00  0.00           O
ATOM   3684  N   ASN A 360      74.610  50.650 178.560  1.00  0.00           N
ATOM   3685  H   ASN A 360      74.430  51.610 178.320  1.00  0.00           H
ATOM   3686  CA  ASN A 360      73.640  50.250 179.580  1.00  0.00           C
ATOM   3687  CB  ASN A 360      72.840  51.500 179.990  1.00  0.00           C
ATOM   3688  CG  ASN A 360      73.600  52.550 180.800  1.00  0.00           C
ATOM   3689  OD1 ASN A 360      74.090  52.480 181.920  1.00  0.00           O
ATOM   3690  ND2 ASN A 360      73.800  53.670 180.110  1.00  0.00           N
ATOM   3691 1HD2 ASN A 360      73.350  53.890 179.240  1.00  0.00           H
ATOM   3692 2HD2 ASN A 360      74.580  54.210 180.410  1.00  0.00           H
ATOM   3693  C   ASN A 360      72.680  49.170 179.090  1.00  0.00           C
ATOM   3694  O   ASN A 360      72.070  48.440 179.880  1.00  0.00           O
ATOM   3695  N   GLY A 361      72.620  48.780 177.820  1.00  0.00           N
ATOM   3696  H   GLY A 361      73.440  48.680 177.250  1.00  0.00           H
ATOM   3697  CA  GLY A 361      71.540  47.880 177.390  1.00  0.00           C
ATOM   3698  C   GLY A 361      70.110  48.370 177.630  1.00  0.00           C
ATOM   3699  O   GLY A 361      69.260  47.730 178.250  1.00  0.00           O
ATOM   3700  N   LEU A 362      69.880  49.660 177.410  1.00  0.00           N
ATOM   3701  H   LEU A 362      70.620  50.220 177.040  1.00  0.00           H
ATOM   3702  CA  LEU A 362      68.520  50.230 177.460  1.00  0.00           C
ATOM   3703  CB  LEU A 362      68.490  51.650 178.050  1.00  0.00           C
ATOM   3704  CG  LEU A 362      68.810  51.860 179.530  1.00  0.00           C
ATOM   3705  CD1 LEU A 362      69.290  53.300 179.730  1.00  0.00           C
ATOM   3706  CD2 LEU A 362      67.520  51.750 180.350  1.00  0.00           C
ATOM   3707  C   LEU A 362      67.690  50.130 176.180  1.00  0.00           C
ATOM   3708  O   LEU A 362      68.380  50.140 175.160  1.00  0.00           O
ATOM   3709  N   SER A 363      66.390  49.930 176.350  1.00  0.00           N
ATOM   3710  H   SER A 363      66.060  49.690 177.260  1.00  0.00           H
ATOM   3711  CA  SER A 363      65.430  50.010 175.230  1.00  0.00           C
ATOM   3712  CB  SER A 363      64.360  48.910 175.240  1.00  0.00           C
ATOM   3713  OG  SER A 363      64.860  47.660 174.750  1.00  0.00           O
ATOM   3714  HG  SER A 363      64.020  47.130 174.830  1.00  0.00           H
ATOM   3715  C   SER A 363      64.750  51.370 175.040  1.00  0.00           C
ATOM   3716  O   SER A 363      63.970  51.910 175.820  1.00  0.00           O
ATOM   3717  N   PHE A 364      65.150  52.020 173.950  1.00  0.00           N
ATOM   3718  H   PHE A 364      65.670  51.510 173.270  1.00  0.00           H
ATOM   3719  CA  PHE A 364      64.720  53.390 173.610  1.00  0.00           C
ATOM   3720  CB  PHE A 364      65.940  54.120 173.030  1.00  0.00           C
ATOM   3721  CG  PHE A 364      67.000  54.380 174.100  1.00  0.00           C
ATOM   3722  CD1 PHE A 364      66.920  55.450 174.980  1.00  0.00           C
ATOM   3723  HD1 PHE A 364      65.990  56.010 175.120  1.00  0.00           H
ATOM   3724  CD2 PHE A 364      68.120  53.560 174.160  1.00  0.00           C
ATOM   3725  HD2 PHE A 364      68.260  52.860 173.330  1.00  0.00           H
ATOM   3726  CE1 PHE A 364      67.960  55.680 175.880  1.00  0.00           C
ATOM   3727  HE1 PHE A 364      67.910  56.460 176.640  1.00  0.00           H
ATOM   3728  CE2 PHE A 364      69.080  53.810 175.130  1.00  0.00           C
ATOM   3729  HE2 PHE A 364      69.670  52.970 175.510  1.00  0.00           H
ATOM   3730  CZ  PHE A 364      69.110  54.900 175.980  1.00  0.00           C
ATOM   3731  HZ  PHE A 364      69.880  54.940 176.750  1.00  0.00           H
ATOM   3732  C   PHE A 364      63.530  53.370 172.650  1.00  0.00           C
ATOM   3733  O   PHE A 364      63.590  53.220 171.430  1.00  0.00           O
ATOM   3734  N   LYS A 365      62.340  53.440 173.240  1.00  0.00           N
ATOM   3735  H   LYS A 365      62.350  53.210 174.220  1.00  0.00           H
ATOM   3736  CA  LYS A 365      61.010  53.750 172.700  1.00  0.00           C
ATOM   3737  CB  LYS A 365      59.960  53.950 173.800  1.00  0.00           C
ATOM   3738  CG  LYS A 365      60.410  54.950 174.860  1.00  0.00           C
ATOM   3739  CD  LYS A 365      59.220  55.200 175.800  1.00  0.00           C
ATOM   3740  CE  LYS A 365      59.630  55.890 177.100  1.00  0.00           C
ATOM   3741  NZ  LYS A 365      58.440  56.020 177.950  1.00  0.00           N
ATOM   3742  HZ1 LYS A 365      58.010  55.170 178.240  1.00  0.00           H
ATOM   3743  HZ2 LYS A 365      58.650  56.670 178.680  1.00  0.00           H
ATOM   3744  HZ3 LYS A 365      57.800  56.500 177.360  1.00  0.00           H
ATOM   3745  C   LYS A 365      60.780  54.840 171.660  1.00  0.00           C
ATOM   3746  O   LYS A 365      59.810  54.810 170.900  1.00  0.00           O
ATOM   3747  N   GLY A 366      61.730  55.770 171.550  1.00  0.00           N
ATOM   3748  H   GLY A 366      62.450  55.910 172.230  1.00  0.00           H
ATOM   3749  CA  GLY A 366      61.570  56.890 170.610  1.00  0.00           C
ATOM   3750  C   GLY A 366      62.820  57.760 170.560  1.00  0.00           C
ATOM   3751  O   GLY A 366      63.680  57.690 171.450  1.00  0.00           O
ATOM   3752  N   CYS A 367      62.720  58.610 169.540  1.00  0.00           N
ATOM   3753  H   CYS A 367      61.980  58.590 168.870  1.00  0.00           H
ATOM   3754  CA  CYS A 367      63.610  59.760 169.320  1.00  0.00           C
ATOM   3755  CB  CYS A 367      64.970  59.380 168.730  1.00  0.00           C
ATOM   3756  SG  CYS A 367      66.290  60.660 168.730  1.00  0.00           S
ATOM   3757  C   CYS A 367      63.080  60.840 168.380  1.00  0.00           C
ATOM   3758  O   CYS A 367      62.550  60.450 167.340  1.00  0.00           O
ATOM   3759  N   CYS A 368      63.260  62.120 168.670  1.00  0.00           N
ATOM   3760  H   CYS A 368      63.040  62.840 168.010  1.00  0.00           H
ATOM   3761  CA  CYS A 368      63.600  62.710 169.970  1.00  0.00           C
ATOM   3762  CB  CYS A 368      65.070  63.150 169.970  1.00  0.00           C
ATOM   3763  SG  CYS A 368      66.000  61.660 170.480  1.00  0.00           S
ATOM   3764  C   CYS A 368      62.660  63.890 170.260  1.00  0.00           C
ATOM   3765  O   CYS A 368      62.700  64.920 169.580  1.00  0.00           O
ATOM   3766  N   SER A 369      61.670  63.570 171.080  1.00  0.00           N
ATOM   3767  H   SER A 369      61.480  62.610 171.290  1.00  0.00           H
ATOM   3768  CA  SER A 369      60.650  64.430 171.680  1.00  0.00           C
ATOM   3769  CB  SER A 369      59.240  64.290 171.110  1.00  0.00           C
ATOM   3770  OG  SER A 369      58.520  63.110 171.490  1.00  0.00           O
ATOM   3771  HG  SER A 369      58.880  62.310 171.010  1.00  0.00           H
ATOM   3772  C   SER A 369      60.540  64.230 173.190  1.00  0.00           C
ATOM   3773  O   SER A 369      61.040  63.210 173.680  1.00  0.00           O
ATOM   3774  N   GLN A 370      59.670  65.050 173.790  1.00  0.00           N
ATOM   3775  H   GLN A 370      59.030  65.550 173.220  1.00  0.00           H
ATOM   3776  CA  GLN A 370      59.610  65.080 175.260  1.00  0.00           C
ATOM   3777  CB  GLN A 370      58.970  66.340 175.860  1.00  0.00           C
ATOM   3778  CG  GLN A 370      59.560  66.380 177.270  1.00  0.00           C
ATOM   3779  CD  GLN A 370      58.660  67.260 178.140  1.00  0.00           C
ATOM   3780  OE1 GLN A 370      57.440  67.060 178.130  1.00  0.00           O
ATOM   3781  NE2 GLN A 370      59.190  68.340 178.710  1.00  0.00           N
ATOM   3782 1HE2 GLN A 370      60.170  68.520 178.710  1.00  0.00           H
ATOM   3783 2HE2 GLN A 370      58.670  68.520 179.550  1.00  0.00           H
ATOM   3784  C   GLN A 370      58.810  63.880 175.750  1.00  0.00           C
ATOM   3785  O   GLN A 370      59.280  63.030 176.520  1.00  0.00           O
ATOM   3786  N   SER A 371      57.700  63.630 175.070  1.00  0.00           N
ATOM   3787  H   SER A 371      57.280  64.350 174.520  1.00  0.00           H
ATOM   3788  CA  SER A 371      56.820  62.450 175.140  1.00  0.00           C
ATOM   3789  CB  SER A 371      55.830  62.540 173.980  1.00  0.00           C
ATOM   3790  OG  SER A 371      54.570  63.080 174.390  1.00  0.00           O
ATOM   3791  HG  SER A 371      54.740  64.060 174.450  1.00  0.00           H
ATOM   3792  C   SER A 371      57.540  61.100 175.090  1.00  0.00           C
ATOM   3793  O   SER A 371      57.210  60.260 175.920  1.00  0.00           O
ATOM   3794  N   ASP A 372      58.450  60.890 174.140  1.00  0.00           N
ATOM   3795  H   ASP A 372      58.710  61.670 173.570  1.00  0.00           H
ATOM   3796  CA  ASP A 372      59.290  59.690 174.050  1.00  0.00           C
ATOM   3797  CB  ASP A 372      59.500  59.280 172.590  1.00  0.00           C
ATOM   3798  CG  ASP A 372      59.980  60.310 171.570  1.00  0.00           C
ATOM   3799  OD1 ASP A 372      59.320  60.430 170.510  1.00  0.00           O
ATOM   3800  OD2 ASP A 372      61.070  60.860 171.810  1.00  0.00           O
ATOM   3801  C   ASP A 372      60.580  59.640 174.870  1.00  0.00           C
ATOM   3802  O   ASP A 372      60.810  58.550 175.400  1.00  0.00           O
ATOM   3803  N   PHE A 373      61.550  60.450 174.460  1.00  0.00           N
ATOM   3804  H   PHE A 373      61.410  60.880 173.570  1.00  0.00           H
ATOM   3805  CA  PHE A 373      62.920  60.320 174.970  1.00  0.00           C
ATOM   3806  CB  PHE A 373      63.760  60.290 173.690  1.00  0.00           C
ATOM   3807  CG  PHE A 373      65.280  60.130 173.770  1.00  0.00           C
ATOM   3808  CD1 PHE A 373      66.000  61.290 174.060  1.00  0.00           C
ATOM   3809  HD1 PHE A 373      65.460  62.210 173.860  1.00  0.00           H
ATOM   3810  CD2 PHE A 373      65.970  58.930 173.670  1.00  0.00           C
ATOM   3811  HD2 PHE A 373      65.480  58.130 173.120  1.00  0.00           H
ATOM   3812  CE1 PHE A 373      67.360  61.270 174.310  1.00  0.00           C
ATOM   3813  HE1 PHE A 373      67.870  62.130 174.760  1.00  0.00           H
ATOM   3814  CE2 PHE A 373      67.350  58.940 173.850  1.00  0.00           C
ATOM   3815  HE2 PHE A 373      67.890  58.000 173.960  1.00  0.00           H
ATOM   3816  CZ  PHE A 373      68.080  60.090 174.100  1.00  0.00           C
ATOM   3817  HZ  PHE A 373      69.150  60.110 173.930  1.00  0.00           H
ATOM   3818  C   PHE A 373      63.360  61.380 175.980  1.00  0.00           C
ATOM   3819  O   PHE A 373      64.030  61.110 176.970  1.00  0.00           O
ATOM   3820  N   GLY A 374      62.930  62.630 175.790  1.00  0.00           N
ATOM   3821  H   GLY A 374      62.210  62.930 175.170  1.00  0.00           H
ATOM   3822  CA  GLY A 374      63.360  63.770 176.610  1.00  0.00           C
ATOM   3823  C   GLY A 374      64.020  64.940 175.870  1.00  0.00           C
ATOM   3824  O   GLY A 374      63.460  65.330 174.850  1.00  0.00           O
ATOM   3825  N   THR A 375      65.010  65.470 176.590  1.00  0.00           N
ATOM   3826  H   THR A 375      65.320  64.820 177.290  1.00  0.00           H
ATOM   3827  CA  THR A 375      65.780  66.680 176.280  1.00  0.00           C
ATOM   3828  CB  THR A 375      66.940  67.080 177.200  1.00  0.00           C
ATOM   3829  OG1 THR A 375      67.430  68.370 176.850  1.00  0.00           O
ATOM   3830  HG1 THR A 375      68.410  68.470 177.040  1.00  0.00           H
ATOM   3831  CG2 THR A 375      68.090  66.070 177.200  1.00  0.00           C
ATOM   3832  C   THR A 375      66.300  66.560 174.850  1.00  0.00           C
ATOM   3833  O   THR A 375      66.930  65.610 174.400  1.00  0.00           O
ATOM   3834  N   THR A 376      66.350  67.720 174.200  1.00  0.00           N
ATOM   3835  H   THR A 376      65.800  68.520 174.460  1.00  0.00           H
ATOM   3836  CA  THR A 376      66.940  67.760 172.850  1.00  0.00           C
ATOM   3837  CB  THR A 376      65.760  67.970 171.900  1.00  0.00           C
ATOM   3838  OG1 THR A 376      64.990  69.120 172.260  1.00  0.00           O
ATOM   3839  HG1 THR A 376      64.870  69.600 171.390  1.00  0.00           H
ATOM   3840  CG2 THR A 376      64.870  66.740 171.710  1.00  0.00           C
ATOM   3841  C   THR A 376      67.990  68.820 172.520  1.00  0.00           C
ATOM   3842  O   THR A 376      68.710  68.680 171.530  1.00  0.00           O
ATOM   3843  N   SER A 377      67.920  69.870 173.320  1.00  0.00           N
ATOM   3844  H   SER A 377      67.220  70.080 174.000  1.00  0.00           H
ATOM   3845  CA  SER A 377      68.950  70.920 173.310  1.00  0.00           C
ATOM   3846  CB  SER A 377      68.430  72.210 173.950  1.00  0.00           C
ATOM   3847  OG  SER A 377      69.510  73.150 174.050  1.00  0.00           O
ATOM   3848  HG  SER A 377      69.040  74.030 174.120  1.00  0.00           H
ATOM   3849  C   SER A 377      70.290  70.550 173.940  1.00  0.00           C
ATOM   3850  O   SER A 377      70.400  70.610 175.170  1.00  0.00           O
ATOM   3851  N   LEU A 378      71.180  70.080 173.070  1.00  0.00           N
ATOM   3852  H   LEU A 378      70.900  69.660 172.210  1.00  0.00           H
ATOM   3853  CA  LEU A 378      72.540  69.750 173.510  1.00  0.00           C
ATOM   3854  CB  LEU A 378      72.390  68.480 174.360  1.00  0.00           C
ATOM   3855  CG  LEU A 378      72.190  67.050 173.860  1.00  0.00           C
ATOM   3856  CD1 LEU A 378      72.160  66.090 175.050  1.00  0.00           C
ATOM   3857  CD2 LEU A 378      71.190  66.920 172.710  1.00  0.00           C
ATOM   3858  C   LEU A 378      73.530  69.610 172.350  1.00  0.00           C
ATOM   3859  O   LEU A 378      73.140  69.660 171.190  1.00  0.00           O
ATOM   3860  N   LYS A 379      74.780  69.350 172.720  1.00  0.00           N
ATOM   3861  H   LYS A 379      75.020  69.550 173.670  1.00  0.00           H
ATOM   3862  CA  LYS A 379      75.850  69.000 171.770  1.00  0.00           C
ATOM   3863  CB  LYS A 379      76.910  70.080 171.590  1.00  0.00           C
ATOM   3864  CG  LYS A 379      76.260  71.260 170.860  1.00  0.00           C
ATOM   3865  CD  LYS A 379      77.310  72.360 170.890  1.00  0.00           C
ATOM   3866  CE  LYS A 379      76.690  73.690 170.460  1.00  0.00           C
ATOM   3867  NZ  LYS A 379      77.750  74.710 170.610  1.00  0.00           N
ATOM   3868  HZ1 LYS A 379      77.960  74.920 171.560  1.00  0.00           H
ATOM   3869  HZ2 LYS A 379      78.540  74.330 170.120  1.00  0.00           H
ATOM   3870  HZ3 LYS A 379      77.480  75.520 170.090  1.00  0.00           H
ATOM   3871  C   LYS A 379      76.580  67.660 171.930  1.00  0.00           C
ATOM   3872  O   LYS A 379      77.300  67.230 171.030  1.00  0.00           O
ATOM   3873  N   TYR A 380      76.440  67.070 173.110  1.00  0.00           N
ATOM   3874  H   TYR A 380      76.370  67.650 173.920  1.00  0.00           H
ATOM   3875  CA  TYR A 380      76.970  65.710 173.290  1.00  0.00           C
ATOM   3876  CB  TYR A 380      78.030  65.700 174.390  1.00  0.00           C
ATOM   3877  CG  TYR A 380      78.650  64.310 174.550  1.00  0.00           C
ATOM   3878  CD1 TYR A 380      79.940  64.200 174.030  1.00  0.00           C
ATOM   3879  HD1 TYR A 380      80.360  65.030 173.460  1.00  0.00           H
ATOM   3880  CD2 TYR A 380      78.180  63.240 175.300  1.00  0.00           C
ATOM   3881  HD2 TYR A 380      77.130  63.160 175.570  1.00  0.00           H
ATOM   3882  CE1 TYR A 380      80.800  63.130 174.220  1.00  0.00           C
ATOM   3883  HE1 TYR A 380      81.870  63.190 174.040  1.00  0.00           H
ATOM   3884  CE2 TYR A 380      78.990  62.140 175.520  1.00  0.00           C
ATOM   3885  HE2 TYR A 380      78.690  61.470 176.330  1.00  0.00           H
ATOM   3886  CZ  TYR A 380      80.290  62.110 175.020  1.00  0.00           C
ATOM   3887  OH  TYR A 380      80.980  60.940 175.000  1.00  0.00           O
ATOM   3888  HH  TYR A 380      80.350  60.290 174.570  1.00  0.00           H
ATOM   3889  C   TYR A 380      75.840  64.780 173.720  1.00  0.00           C
ATOM   3890  O   TYR A 380      75.250  64.950 174.780  1.00  0.00           O
ATOM   3891  N   LEU A 381      75.670  63.740 172.900  1.00  0.00           N
ATOM   3892  H   LEU A 381      76.030  63.740 171.970  1.00  0.00           H
ATOM   3893  CA  LEU A 381      74.600  62.740 173.020  1.00  0.00           C
ATOM   3894  CB  LEU A 381      73.520  63.140 172.020  1.00  0.00           C
ATOM   3895  CG  LEU A 381      72.260  62.300 172.240  1.00  0.00           C
ATOM   3896  CD1 LEU A 381      71.350  63.040 173.230  1.00  0.00           C
ATOM   3897  CD2 LEU A 381      71.410  61.880 171.040  1.00  0.00           C
ATOM   3898  C   LEU A 381      75.270  61.410 172.680  1.00  0.00           C
ATOM   3899  O   LEU A 381      75.720  61.270 171.540  1.00  0.00           O
ATOM   3900  N   ASP A 382      75.580  60.560 173.660  1.00  0.00           N
ATOM   3901  H   ASP A 382      75.450  60.860 174.610  1.00  0.00           H
ATOM   3902  CA  ASP A 382      76.260  59.270 173.540  1.00  0.00           C
ATOM   3903  CB  ASP A 382      77.430  59.150 174.510  1.00  0.00           C
ATOM   3904  CG  ASP A 382      78.610  58.360 173.930  1.00  0.00           C
ATOM   3905  OD1 ASP A 382      78.240  57.250 173.480  1.00  0.00           O
ATOM   3906  OD2 ASP A 382      79.750  58.860 173.890  1.00  0.00           O
ATOM   3907  C   ASP A 382      75.250  58.150 173.820  1.00  0.00           C
ATOM   3908  O   ASP A 382      75.050  57.860 175.000  1.00  0.00           O
ATOM   3909  N   LEU A 383      74.580  57.640 172.790  1.00  0.00           N
ATOM   3910  H   LEU A 383      74.730  58.060 171.900  1.00  0.00           H
ATOM   3911  CA  LEU A 383      73.590  56.550 172.840  1.00  0.00           C
ATOM   3912  CB  LEU A 383      72.420  56.780 171.870  1.00  0.00           C
ATOM   3913  CG  LEU A 383      71.430  57.820 172.400  1.00  0.00           C
ATOM   3914  CD1 LEU A 383      70.230  57.990 171.480  1.00  0.00           C
ATOM   3915  CD2 LEU A 383      70.980  57.510 173.830  1.00  0.00           C
ATOM   3916  C   LEU A 383      74.120  55.130 172.650  1.00  0.00           C
ATOM   3917  O   LEU A 383      73.320  54.200 172.680  1.00  0.00           O
ATOM   3918  N   SER A 384      75.440  54.980 172.650  1.00  0.00           N
ATOM   3919  H   SER A 384      76.000  55.800 172.770  1.00  0.00           H
ATOM   3920  CA  SER A 384      76.210  53.760 172.350  1.00  0.00           C
ATOM   3921  CB  SER A 384      77.690  54.110 172.240  1.00  0.00           C
ATOM   3922  OG  SER A 384      78.270  54.520 173.480  1.00  0.00           O
ATOM   3923  HG  SER A 384      78.030  55.490 173.540  1.00  0.00           H
ATOM   3924  C   SER A 384      75.900  52.440 173.050  1.00  0.00           C
ATOM   3925  O   SER A 384      75.820  52.400 174.280  1.00  0.00           O
ATOM   3926  N   PHE A 385      76.020  51.350 172.290  1.00  0.00           N
ATOM   3927  H   PHE A 385      76.080  51.400 171.290  1.00  0.00           H
ATOM   3928  CA  PHE A 385      75.900  50.010 172.860  1.00  0.00           C
ATOM   3929  CB  PHE A 385      77.170  49.680 173.660  1.00  0.00           C
ATOM   3930  CG  PHE A 385      78.450  49.380 172.870  1.00  0.00           C
ATOM   3931  CD1 PHE A 385      78.870  48.050 172.820  1.00  0.00           C
ATOM   3932  HD1 PHE A 385      78.300  47.270 173.310  1.00  0.00           H
ATOM   3933  CD2 PHE A 385      79.150  50.400 172.250  1.00  0.00           C
ATOM   3934  HD2 PHE A 385      78.820  51.440 172.280  1.00  0.00           H
ATOM   3935  CE1 PHE A 385      80.160  47.820 172.340  1.00  0.00           C
ATOM   3936  HE1 PHE A 385      80.560  46.810 172.230  1.00  0.00           H
ATOM   3937  CE2 PHE A 385      80.370  50.150 171.640  1.00  0.00           C
ATOM   3938  HE2 PHE A 385      80.840  50.930 171.040  1.00  0.00           H
ATOM   3939  CZ  PHE A 385      80.860  48.850 171.720  1.00  0.00           C
ATOM   3940  HZ  PHE A 385      81.860  48.610 171.360  1.00  0.00           H
ATOM   3941  C   PHE A 385      74.650  49.510 173.580  1.00  0.00           C
ATOM   3942  O   PHE A 385      74.540  48.500 174.280  1.00  0.00           O
ATOM   3943  N   ASN A 386      73.530  50.160 173.260  1.00  0.00           N
ATOM   3944  H   ASN A 386      73.510  50.720 172.440  1.00  0.00           H
ATOM   3945  CA  ASN A 386      72.280  49.840 173.960  1.00  0.00           C
ATOM   3946  CB  ASN A 386      71.440  51.100 174.170  1.00  0.00           C
ATOM   3947  CG  ASN A 386      72.040  51.830 175.370  1.00  0.00           C
ATOM   3948  OD1 ASN A 386      71.900  51.450 176.530  1.00  0.00           O
ATOM   3949  ND2 ASN A 386      72.730  52.960 175.230  1.00  0.00           N
ATOM   3950 1HD2 ASN A 386      72.830  53.300 174.290  1.00  0.00           H
ATOM   3951 2HD2 ASN A 386      73.170  53.390 176.020  1.00  0.00           H
ATOM   3952  C   ASN A 386      71.550  48.730 173.200  1.00  0.00           C
ATOM   3953  O   ASN A 386      72.210  47.800 172.740  1.00  0.00           O
ATOM   3954  N   GLY A 387      70.250  48.660 173.450  1.00  0.00           N
ATOM   3955  H   GLY A 387      69.990  48.950 174.370  1.00  0.00           H
ATOM   3956  CA  GLY A 387      69.180  47.890 172.790  1.00  0.00           C
ATOM   3957  C   GLY A 387      68.560  48.620 171.590  1.00  0.00           C
ATOM   3958  O   GLY A 387      69.270  49.130 170.730  1.00  0.00           O
ATOM   3959  N   VAL A 388      67.260  48.370 171.510  1.00  0.00           N
ATOM   3960  H   VAL A 388      66.780  47.980 172.290  1.00  0.00           H
ATOM   3961  CA  VAL A 388      66.370  49.010 170.520  1.00  0.00           C
ATOM   3962  CB  VAL A 388      65.130  48.160 170.240  1.00  0.00           C
ATOM   3963  CG1 VAL A 388      64.120  48.100 171.390  1.00  0.00           C
ATOM   3964  CG2 VAL A 388      64.530  48.670 168.930  1.00  0.00           C
ATOM   3965  C   VAL A 388      66.120  50.510 170.640  1.00  0.00           C
ATOM   3966  O   VAL A 388      66.070  51.000 171.770  1.00  0.00           O
ATOM   3967  N   ILE A 389      66.420  51.210 169.560  1.00  0.00           N
ATOM   3968  H   ILE A 389      66.830  50.690 168.800  1.00  0.00           H
ATOM   3969  CA  ILE A 389      65.930  52.570 169.300  1.00  0.00           C
ATOM   3970  CB  ILE A 389      67.110  53.460 168.890  1.00  0.00           C
ATOM   3971  CG1 ILE A 389      68.370  53.270 169.750  1.00  0.00           C
ATOM   3972  CG2 ILE A 389      66.630  54.910 169.000  1.00  0.00           C
ATOM   3973  CD  ILE A 389      69.550  54.100 169.240  1.00  0.00           C
ATOM   3974  C   ILE A 389      64.880  52.640 168.190  1.00  0.00           C
ATOM   3975  O   ILE A 389      65.180  52.450 167.010  1.00  0.00           O
ATOM   3976  N   THR A 390      63.630  52.840 168.610  1.00  0.00           N
ATOM   3977  H   THR A 390      63.440  53.150 169.540  1.00  0.00           H
ATOM   3978  CA  THR A 390      62.570  53.080 167.620  1.00  0.00           C
ATOM   3979  CB  THR A 390      61.330  52.220 167.850  1.00  0.00           C
ATOM   3980  OG1 THR A 390      60.770  52.670 169.090  1.00  0.00           O
ATOM   3981  HG1 THR A 390      60.960  53.650 169.080  1.00  0.00           H
ATOM   3982  CG2 THR A 390      61.780  50.770 168.040  1.00  0.00           C
ATOM   3983  C   THR A 390      62.360  54.590 167.460  1.00  0.00           C
ATOM   3984  O   THR A 390      61.500  55.190 168.110  1.00  0.00           O
ATOM   3985  N   MET A 391      62.800  55.120 166.320  1.00  0.00           N
ATOM   3986  H   MET A 391      63.250  54.560 165.620  1.00  0.00           H
ATOM   3987  CA  MET A 391      62.740  56.570 166.110  1.00  0.00           C
ATOM   3988  CB  MET A 391      63.750  56.940 165.020  1.00  0.00           C
ATOM   3989  CG  MET A 391      65.100  56.920 165.750  1.00  0.00           C
ATOM   3990  SD  MET A 391      66.370  57.800 164.770  1.00  0.00           S
ATOM   3991  CE  MET A 391      67.640  57.960 166.010  1.00  0.00           C
ATOM   3992  C   MET A 391      61.330  57.010 165.710  1.00  0.00           C
ATOM   3993  O   MET A 391      60.590  56.290 165.050  1.00  0.00           O
ATOM   3994  N   SER A 392      61.070  58.280 166.000  1.00  0.00           N
ATOM   3995  H   SER A 392      61.770  58.830 166.460  1.00  0.00           H
ATOM   3996  CA  SER A 392      59.710  58.840 166.030  1.00  0.00           C
ATOM   3997  CB  SER A 392      59.090  58.590 167.410  1.00  0.00           C
ATOM   3998  OG  SER A 392      60.050  58.880 168.420  1.00  0.00           O
ATOM   3999  HG  SER A 392      59.710  59.270 169.270  1.00  0.00           H
ATOM   4000  C   SER A 392      59.460  60.300 165.640  1.00  0.00           C
ATOM   4001  O   SER A 392      58.400  60.570 165.080  1.00  0.00           O
ATOM   4002  N   SER A 393      60.290  61.250 166.050  1.00  0.00           N
ATOM   4003  H   SER A 393      61.070  61.050 166.660  1.00  0.00           H
ATOM   4004  CA  SER A 393      60.060  62.680 165.860  1.00  0.00           C
ATOM   4005  CB  SER A 393      59.310  63.220 167.080  1.00  0.00           C
ATOM   4006  OG  SER A 393      59.030  64.620 166.930  1.00  0.00           O
ATOM   4007  HG  SER A 393      58.180  64.880 167.390  1.00  0.00           H
ATOM   4008  C   SER A 393      61.320  63.520 165.580  1.00  0.00           C
ATOM   4009  O   SER A 393      62.420  63.110 165.940  1.00  0.00           O
ATOM   4010  N   ASN A 394      61.110  64.620 164.870  1.00  0.00           N
ATOM   4011  H   ASN A 394      60.260  64.740 164.360  1.00  0.00           H
ATOM   4012  CA  ASN A 394      62.160  65.620 164.610  1.00  0.00           C
ATOM   4013  CB  ASN A 394      61.670  66.740 163.680  1.00  0.00           C
ATOM   4014  CG  ASN A 394      61.060  66.320 162.350  1.00  0.00           C
ATOM   4015  OD1 ASN A 394      60.110  65.540 162.270  1.00  0.00           O
ATOM   4016  ND2 ASN A 394      61.450  67.040 161.300  1.00  0.00           N
ATOM   4017 1HD2 ASN A 394      61.940  67.890 161.450  1.00  0.00           H
ATOM   4018 2HD2 ASN A 394      61.290  66.690 160.370  1.00  0.00           H
ATOM   4019  C   ASN A 394      63.070  66.160 165.710  1.00  0.00           C
ATOM   4020  O   ASN A 394      62.550  66.870 166.570  1.00  0.00           O
ATOM   4021  N   PHE A 395      64.250  65.600 165.940  1.00  0.00           N
ATOM   4022  H   PHE A 395      64.580  64.880 165.330  1.00  0.00           H
ATOM   4023  CA  PHE A 395      65.260  66.060 166.910  1.00  0.00           C
ATOM   4024  CB  PHE A 395      66.360  65.010 166.740  1.00  0.00           C
ATOM   4025  CG  PHE A 395      67.650  65.000 167.550  1.00  0.00           C
ATOM   4026  CD1 PHE A 395      67.680  65.130 168.930  1.00  0.00           C
ATOM   4027  HD1 PHE A 395      66.800  65.130 169.570  1.00  0.00           H
ATOM   4028  CD2 PHE A 395      68.840  64.940 166.830  1.00  0.00           C
ATOM   4029  HD2 PHE A 395      68.860  64.880 165.740  1.00  0.00           H
ATOM   4030  CE1 PHE A 395      68.910  65.110 169.590  1.00  0.00           C
ATOM   4031  HE1 PHE A 395      68.990  64.910 170.660  1.00  0.00           H
ATOM   4032  CE2 PHE A 395      70.040  65.090 167.510  1.00  0.00           C
ATOM   4033  HE2 PHE A 395      71.010  65.030 167.000  1.00  0.00           H
ATOM   4034  CZ  PHE A 395      70.110  65.130 168.900  1.00  0.00           C
ATOM   4035  HZ  PHE A 395      71.060  65.190 169.430  1.00  0.00           H
ATOM   4036  C   PHE A 395      65.750  67.490 166.660  1.00  0.00           C
ATOM   4037  O   PHE A 395      66.630  67.720 165.830  1.00  0.00           O
ATOM   4038  N   LEU A 396      65.060  68.410 167.330  1.00  0.00           N
ATOM   4039  H   LEU A 396      64.260  68.020 167.780  1.00  0.00           H
ATOM   4040  CA  LEU A 396      65.200  69.870 167.250  1.00  0.00           C
ATOM   4041  CB  LEU A 396      63.830  70.420 166.820  1.00  0.00           C
ATOM   4042  CG  LEU A 396      63.740  70.380 165.290  1.00  0.00           C
ATOM   4043  CD1 LEU A 396      62.270  70.100 164.970  1.00  0.00           C
ATOM   4044  CD2 LEU A 396      64.210  71.690 164.650  1.00  0.00           C
ATOM   4045  C   LEU A 396      65.640  70.600 168.520  1.00  0.00           C
ATOM   4046  O   LEU A 396      65.230  70.210 169.610  1.00  0.00           O
ATOM   4047  N   GLY A 397      66.510  71.590 168.330  1.00  0.00           N
ATOM   4048  H   GLY A 397      66.730  71.930 167.420  1.00  0.00           H
ATOM   4049  CA  GLY A 397      67.250  72.280 169.400  1.00  0.00           C
ATOM   4050  C   GLY A 397      68.420  73.150 168.940  1.00  0.00           C
ATOM   4051  O   GLY A 397      68.150  74.080 168.180  1.00  0.00           O
ATOM   4052  N   LEU A 398      69.660  72.890 169.360  1.00  0.00           N
ATOM   4053  H   LEU A 398      69.990  71.950 169.450  1.00  0.00           H
ATOM   4054  CA  LEU A 398      70.760  73.860 169.430  1.00  0.00           C
ATOM   4055  CB  LEU A 398      71.720  73.410 170.530  1.00  0.00           C
ATOM   4056  CG  LEU A 398      72.540  74.510 171.200  1.00  0.00           C
ATOM   4057  CD1 LEU A 398      71.600  75.670 171.540  1.00  0.00           C
ATOM   4058  CD2 LEU A 398      73.310  74.000 172.420  1.00  0.00           C
ATOM   4059  C   LEU A 398      71.530  73.750 168.110  1.00  0.00           C
ATOM   4060  O   LEU A 398      71.530  72.730 167.420  1.00  0.00           O
ATOM   4061  N   GLU A 399      72.490  74.650 167.920  1.00  0.00           N
ATOM   4062  H   GLU A 399      72.640  75.390 168.570  1.00  0.00           H
ATOM   4063  CA  GLU A 399      73.280  74.680 166.680  1.00  0.00           C
ATOM   4064  CB  GLU A 399      73.540  76.120 166.230  1.00  0.00           C
ATOM   4065  CG  GLU A 399      72.250  76.910 166.000  1.00  0.00           C
ATOM   4066  CD  GLU A 399      72.450  78.410 165.810  1.00  0.00           C
ATOM   4067  OE1 GLU A 399      72.510  79.240 166.750  1.00  0.00           O
ATOM   4068  OE2 GLU A 399      72.520  78.910 164.670  1.00  0.00           O
ATOM   4069  C   GLU A 399      74.670  74.070 166.850  1.00  0.00           C
ATOM   4070  O   GLU A 399      75.180  74.350 167.940  1.00  0.00           O
ATOM   4071  N   GLN A 400      75.300  73.570 165.790  1.00  0.00           N
ATOM   4072  H   GLN A 400      74.890  73.160 164.980  1.00  0.00           H
ATOM   4073  CA  GLN A 400      76.750  73.310 165.810  1.00  0.00           C
ATOM   4074  CB  GLN A 400      77.690  74.510 165.830  1.00  0.00           C
ATOM   4075  CG  GLN A 400      77.700  75.180 164.450  1.00  0.00           C
ATOM   4076  CD  GLN A 400      78.650  76.380 164.450  1.00  0.00           C
ATOM   4077  OE1 GLN A 400      79.800  76.210 164.060  1.00  0.00           O
ATOM   4078  NE2 GLN A 400      78.230  77.560 164.890  1.00  0.00           N
ATOM   4079 1HE2 GLN A 400      77.290  77.640 165.220  1.00  0.00           H
ATOM   4080 2HE2 GLN A 400      78.630  78.470 164.750  1.00  0.00           H
ATOM   4081  C   GLN A 400      77.080  72.180 166.790  1.00  0.00           C
ATOM   4082  O   GLN A 400      77.930  72.350 167.650  1.00  0.00           O
ATOM   4083  N   LEU A 401      76.560  71.000 166.470  1.00  0.00           N
ATOM   4084  H   LEU A 401      75.830  71.020 165.790  1.00  0.00           H
ATOM   4085  CA  LEU A 401      76.520  69.780 167.300  1.00  0.00           C
ATOM   4086  CB  LEU A 401      75.290  68.930 166.960  1.00  0.00           C
ATOM   4087  CG  LEU A 401      74.000  69.720 166.760  1.00  0.00           C
ATOM   4088  CD1 LEU A 401      73.000  68.700 166.210  1.00  0.00           C
ATOM   4089  CD2 LEU A 401      73.610  70.430 168.060  1.00  0.00           C
ATOM   4090  C   LEU A 401      77.830  68.980 167.320  1.00  0.00           C
ATOM   4091  O   LEU A 401      78.300  68.490 166.290  1.00  0.00           O
ATOM   4092  N   GLU A 402      78.340  68.740 168.520  1.00  0.00           N
ATOM   4093  H   GLU A 402      77.920  68.940 169.410  1.00  0.00           H
ATOM   4094  CA  GLU A 402      79.650  68.090 168.630  1.00  0.00           C
ATOM   4095  CB  GLU A 402      80.390  68.350 169.940  1.00  0.00           C
ATOM   4096  CG  GLU A 402      80.790  69.830 169.860  1.00  0.00           C
ATOM   4097  CD  GLU A 402      81.040  70.480 171.220  1.00  0.00           C
ATOM   4098  OE1 GLU A 402      81.780  69.900 172.040  1.00  0.00           O
ATOM   4099  OE2 GLU A 402      80.770  71.700 171.340  1.00  0.00           O
ATOM   4100  C   GLU A 402      79.770  66.570 168.450  1.00  0.00           C
ATOM   4101  O   GLU A 402      80.670  66.230 167.690  1.00  0.00           O
ATOM   4102  N   HIS A 403      78.850  65.810 169.030  1.00  0.00           N
ATOM   4103  H   HIS A 403      78.050  66.090 169.550  1.00  0.00           H
ATOM   4104  CA  HIS A 403      78.800  64.340 169.060  1.00  0.00           C
ATOM   4105  CB  HIS A 403      79.620  63.990 170.300  1.00  0.00           C
ATOM   4106  CG  HIS A 403      79.690  62.470 170.470  1.00  0.00           C
ATOM   4107  ND1 HIS A 403      80.460  61.670 169.750  1.00  0.00           N
ATOM   4108  CD2 HIS A 403      79.080  61.760 171.410  1.00  0.00           C
ATOM   4109  HD2 HIS A 403      78.240  62.180 171.970  1.00  0.00           H
ATOM   4110  CE1 HIS A 403      80.370  60.460 170.290  1.00  0.00           C
ATOM   4111  HE1 HIS A 403      80.860  59.550 169.950  1.00  0.00           H
ATOM   4112  NE2 HIS A 403      79.600  60.530 171.370  1.00  0.00           N
ATOM   4113  HE2 HIS A 403      79.340  59.840 172.040  1.00  0.00           H
ATOM   4114  C   HIS A 403      77.370  63.780 169.030  1.00  0.00           C
ATOM   4115  O   HIS A 403      76.650  63.830 170.030  1.00  0.00           O
ATOM   4116  N   LEU A 404      77.120  63.130 167.900  1.00  0.00           N
ATOM   4117  H   LEU A 404      77.580  63.320 167.030  1.00  0.00           H
ATOM   4118  CA  LEU A 404      75.980  62.220 167.760  1.00  0.00           C
ATOM   4119  CB  LEU A 404      75.190  62.590 166.500  1.00  0.00           C
ATOM   4120  CG  LEU A 404      74.410  63.910 166.600  1.00  0.00           C
ATOM   4121  CD1 LEU A 404      73.550  63.940 167.870  1.00  0.00           C
ATOM   4122  CD2 LEU A 404      75.200  65.200 166.380  1.00  0.00           C
ATOM   4123  C   LEU A 404      76.400  60.760 167.620  1.00  0.00           C
ATOM   4124  O   LEU A 404      76.560  60.110 166.590  1.00  0.00           O
ATOM   4125  N   ASP A 405      76.300  60.100 168.780  1.00  0.00           N
ATOM   4126  H   ASP A 405      75.650  60.400 169.480  1.00  0.00           H
ATOM   4127  CA  ASP A 405      76.730  58.700 168.880  1.00  0.00           C
ATOM   4128  CB  ASP A 405      77.630  58.500 170.100  1.00  0.00           C
ATOM   4129  CG  ASP A 405      78.480  57.220 170.110  1.00  0.00           C
ATOM   4130  OD1 ASP A 405      79.710  57.380 170.280  1.00  0.00           O
ATOM   4131  OD2 ASP A 405      77.960  56.100 169.960  1.00  0.00           O
ATOM   4132  C   ASP A 405      75.520  57.790 169.080  1.00  0.00           C
ATOM   4133  O   ASP A 405      74.710  58.020 169.990  1.00  0.00           O
ATOM   4134  N   PHE A 406      75.320  56.890 168.120  1.00  0.00           N
ATOM   4135  H   PHE A 406      75.810  56.890 167.250  1.00  0.00           H
ATOM   4136  CA  PHE A 406      74.270  55.860 168.130  1.00  0.00           C
ATOM   4137  CB  PHE A 406      73.240  56.040 167.020  1.00  0.00           C
ATOM   4138  CG  PHE A 406      72.510  57.360 167.240  1.00  0.00           C
ATOM   4139  CD1 PHE A 406      73.010  58.520 166.660  1.00  0.00           C
ATOM   4140  HD1 PHE A 406      73.810  58.420 165.930  1.00  0.00           H
ATOM   4141  CD2 PHE A 406      71.310  57.340 167.950  1.00  0.00           C
ATOM   4142  HD2 PHE A 406      70.880  56.430 168.370  1.00  0.00           H
ATOM   4143  CE1 PHE A 406      72.300  59.700 166.870  1.00  0.00           C
ATOM   4144  HE1 PHE A 406      72.740  60.680 166.680  1.00  0.00           H
ATOM   4145  CE2 PHE A 406      70.640  58.540 168.140  1.00  0.00           C
ATOM   4146  HE2 PHE A 406      69.660  58.480 168.610  1.00  0.00           H
ATOM   4147  CZ  PHE A 406      71.100  59.720 167.570  1.00  0.00           C
ATOM   4148  HZ  PHE A 406      70.450  60.590 167.610  1.00  0.00           H
ATOM   4149  C   PHE A 406      74.840  54.450 167.910  1.00  0.00           C
ATOM   4150  O   PHE A 406      74.090  53.490 168.060  1.00  0.00           O
ATOM   4151  N   GLN A 407      76.140  54.290 168.140  1.00  0.00           N
ATOM   4152  H   GLN A 407      76.780  55.010 168.400  1.00  0.00           H
ATOM   4153  CA  GLN A 407      76.890  53.100 167.700  1.00  0.00           C
ATOM   4154  CB  GLN A 407      78.360  53.490 167.820  1.00  0.00           C
ATOM   4155  CG  GLN A 407      79.280  52.490 167.120  1.00  0.00           C
ATOM   4156  CD  GLN A 407      80.630  52.620 167.840  1.00  0.00           C
ATOM   4157  OE1 GLN A 407      80.900  52.050 168.890  1.00  0.00           O
ATOM   4158  NE2 GLN A 407      81.360  53.690 167.520  1.00  0.00           N
ATOM   4159 1HE2 GLN A 407      81.040  54.490 167.020  1.00  0.00           H
ATOM   4160 2HE2 GLN A 407      82.210  53.860 168.010  1.00  0.00           H
ATOM   4161  C   GLN A 407      76.650  51.770 168.420  1.00  0.00           C
ATOM   4162  O   GLN A 407      76.580  51.840 169.640  1.00  0.00           O
ATOM   4163  N   HIS A 408      76.490  50.690 167.660  1.00  0.00           N
ATOM   4164  H   HIS A 408      76.650  50.720 166.680  1.00  0.00           H
ATOM   4165  CA  HIS A 408      75.990  49.390 168.140  1.00  0.00           C
ATOM   4166  CB  HIS A 408      77.110  48.600 168.820  1.00  0.00           C
ATOM   4167  CG  HIS A 408      78.390  48.350 168.010  1.00  0.00           C
ATOM   4168  ND1 HIS A 408      78.850  47.400 167.210  1.00  0.00           N
ATOM   4169  CD2 HIS A 408      79.410  49.190 168.150  1.00  0.00           C
ATOM   4170  HD2 HIS A 408      79.260  50.110 168.720  1.00  0.00           H
ATOM   4171  CE1 HIS A 408      80.130  47.620 166.930  1.00  0.00           C
ATOM   4172  HE1 HIS A 408      80.650  47.190 166.070  1.00  0.00           H
ATOM   4173  NE2 HIS A 408      80.440  48.820 167.410  1.00  0.00           N
ATOM   4174  HE2 HIS A 408      81.320  49.290 167.350  1.00  0.00           H
ATOM   4175  C   HIS A 408      74.690  49.230 168.930  1.00  0.00           C
ATOM   4176  O   HIS A 408      74.580  48.240 169.660  1.00  0.00           O
ATOM   4177  N   SER A 409      73.920  50.310 168.930  1.00  0.00           N
ATOM   4178  H   SER A 409      74.240  51.180 168.580  1.00  0.00           H
ATOM   4179  CA  SER A 409      72.520  50.310 169.390  1.00  0.00           C
ATOM   4180  CB  SER A 409      72.310  51.730 169.900  1.00  0.00           C
ATOM   4181  OG  SER A 409      73.060  51.900 171.110  1.00  0.00           O
ATOM   4182  HG  SER A 409      73.030  52.890 171.190  1.00  0.00           H
ATOM   4183  C   SER A 409      71.520  50.070 168.260  1.00  0.00           C
ATOM   4184  O   SER A 409      71.460  50.840 167.300  1.00  0.00           O
ATOM   4185  N   ASN A 410      70.660  49.070 168.420  1.00  0.00           N
ATOM   4186  H   ASN A 410      70.410  48.820 169.350  1.00  0.00           H
ATOM   4187  CA  ASN A 410      69.790  48.640 167.310  1.00  0.00           C
ATOM   4188  CB  ASN A 410      68.980  47.430 167.760  1.00  0.00           C
ATOM   4189  CG  ASN A 410      69.900  46.290 168.220  1.00  0.00           C
ATOM   4190  OD1 ASN A 410      70.580  46.370 169.240  1.00  0.00           O
ATOM   4191  ND2 ASN A 410      70.190  45.380 167.290  1.00  0.00           N
ATOM   4192 1HD2 ASN A 410      69.810  45.410 166.370  1.00  0.00           H
ATOM   4193 2HD2 ASN A 410      70.860  44.720 167.620  1.00  0.00           H
ATOM   4194  C   ASN A 410      68.750  49.640 166.820  1.00  0.00           C
ATOM   4195  O   ASN A 410      67.720  49.890 167.440  1.00  0.00           O
ATOM   4196  N   LEU A 411      69.100  50.410 165.790  1.00  0.00           N
ATOM   4197  H   LEU A 411      70.040  50.310 165.480  1.00  0.00           H
ATOM   4198  CA  LEU A 411      68.250  51.450 165.190  1.00  0.00           C
ATOM   4199  CB  LEU A 411      68.950  52.390 164.200  1.00  0.00           C
ATOM   4200  CG  LEU A 411      69.520  53.620 164.900  1.00  0.00           C
ATOM   4201  CD1 LEU A 411      70.480  54.390 163.990  1.00  0.00           C
ATOM   4202  CD2 LEU A 411      68.440  54.630 165.280  1.00  0.00           C
ATOM   4203  C   LEU A 411      67.110  50.830 164.380  1.00  0.00           C
ATOM   4204  O   LEU A 411      67.360  50.030 163.470  1.00  0.00           O
ATOM   4205  N   LYS A 412      65.910  51.330 164.640  1.00  0.00           N
ATOM   4206  H   LYS A 412      65.660  51.770 165.510  1.00  0.00           H
ATOM   4207  CA  LYS A 412      64.710  50.980 163.870  1.00  0.00           C
ATOM   4208  CB  LYS A 412      63.790  49.910 164.470  1.00  0.00           C
ATOM   4209  CG  LYS A 412      64.360  48.490 164.430  1.00  0.00           C
ATOM   4210  CD  LYS A 412      63.400  47.300 164.590  1.00  0.00           C
ATOM   4211  CE  LYS A 412      63.620  46.720 165.990  1.00  0.00           C
ATOM   4212  NZ  LYS A 412      63.170  45.320 166.070  1.00  0.00           N
ATOM   4213  HZ1 LYS A 412      63.610  44.840 165.310  1.00  0.00           H
ATOM   4214  HZ2 LYS A 412      63.560  44.880 166.880  1.00  0.00           H
ATOM   4215  HZ3 LYS A 412      62.190  45.130 166.040  1.00  0.00           H
ATOM   4216  C   LYS A 412      63.860  52.240 163.690  1.00  0.00           C
ATOM   4217  O   LYS A 412      64.140  53.270 164.300  1.00  0.00           O
ATOM   4218  N   GLN A 413      63.080  52.170 162.620  1.00  0.00           N
ATOM   4219  H   GLN A 413      63.080  51.340 162.060  1.00  0.00           H
ATOM   4220  CA  GLN A 413      62.220  53.240 162.080  1.00  0.00           C
ATOM   4221  CB  GLN A 413      61.080  53.590 163.040  1.00  0.00           C
ATOM   4222  CG  GLN A 413      60.050  52.470 163.030  1.00  0.00           C
ATOM   4223  CD  GLN A 413      58.980  52.640 164.110  1.00  0.00           C
ATOM   4224  OE1 GLN A 413      58.710  51.700 164.860  1.00  0.00           O
ATOM   4225  NE2 GLN A 413      58.670  53.890 164.440  1.00  0.00           N
ATOM   4226 1HE2 GLN A 413      59.180  54.690 164.140  1.00  0.00           H
ATOM   4227 2HE2 GLN A 413      57.910  54.040 165.070  1.00  0.00           H
ATOM   4228  C   GLN A 413      62.940  54.480 161.540  1.00  0.00           C
ATOM   4229  O   GLN A 413      62.290  55.250 160.840  1.00  0.00           O
ATOM   4230  N   MET A 414      64.270  54.470 161.600  1.00  0.00           N
ATOM   4231  H   MET A 414      64.740  53.620 161.840  1.00  0.00           H
ATOM   4232  CA  MET A 414      65.180  55.560 161.210  1.00  0.00           C
ATOM   4233  CB  MET A 414      66.650  55.150 161.300  1.00  0.00           C
ATOM   4234  CG  MET A 414      67.640  56.320 161.390  1.00  0.00           C
ATOM   4235  SD  MET A 414      69.320  55.870 160.820  1.00  0.00           S
ATOM   4236  CE  MET A 414      70.280  57.350 161.080  1.00  0.00           C
ATOM   4237  C   MET A 414      65.020  56.110 159.790  1.00  0.00           C
ATOM   4238  O   MET A 414      65.460  57.230 159.560  1.00  0.00           O
ATOM   4239  N   SER A 415      64.730  55.160 158.900  1.00  0.00           N
ATOM   4240  H   SER A 415      64.750  54.190 159.120  1.00  0.00           H
ATOM   4241  CA  SER A 415      64.320  55.420 157.510  1.00  0.00           C
ATOM   4242  CB  SER A 415      64.530  54.090 156.790  1.00  0.00           C
ATOM   4243  OG  SER A 415      65.900  54.160 156.390  1.00  0.00           O
ATOM   4244  HG  SER A 415      66.460  53.760 157.110  1.00  0.00           H
ATOM   4245  C   SER A 415      62.890  55.890 157.210  1.00  0.00           C
ATOM   4246  O   SER A 415      62.690  56.950 156.620  1.00  0.00           O
ATOM   4247  N   GLU A 416      61.900  55.190 157.750  1.00  0.00           N
ATOM   4248  H   GLU A 416      62.180  54.330 158.180  1.00  0.00           H
ATOM   4249  CA  GLU A 416      60.460  55.440 157.630  1.00  0.00           C
ATOM   4250  CB  GLU A 416      59.660  54.320 158.290  1.00  0.00           C
ATOM   4251  CG  GLU A 416      59.760  52.960 157.590  1.00  0.00           C
ATOM   4252  CD  GLU A 416      60.890  52.090 158.140  1.00  0.00           C
ATOM   4253  OE1 GLU A 416      62.030  52.160 157.630  1.00  0.00           O
ATOM   4254  OE2 GLU A 416      60.650  51.190 158.970  1.00  0.00           O
ATOM   4255  C   GLU A 416      59.990  56.770 158.230  1.00  0.00           C
ATOM   4256  O   GLU A 416      58.930  57.340 157.980  1.00  0.00           O
ATOM   4257  N   PHE A 417      60.740  57.140 159.270  1.00  0.00           N
ATOM   4258  H   PHE A 417      61.420  56.510 159.640  1.00  0.00           H
ATOM   4259  CA  PHE A 417      60.510  58.330 160.090  1.00  0.00           C
ATOM   4260  CB  PHE A 417      60.400  57.920 161.560  1.00  0.00           C
ATOM   4261  CG  PHE A 417      59.160  57.160 162.030  1.00  0.00           C
ATOM   4262  CD1 PHE A 417      58.400  57.870 162.950  1.00  0.00           C
ATOM   4263  HD1 PHE A 417      58.770  58.850 163.250  1.00  0.00           H
ATOM   4264  CD2 PHE A 417      58.640  55.920 161.650  1.00  0.00           C
ATOM   4265  HD2 PHE A 417      59.100  55.420 160.800  1.00  0.00           H
ATOM   4266  CE1 PHE A 417      57.140  57.450 163.360  1.00  0.00           C
ATOM   4267  HE1 PHE A 417      56.360  58.160 163.640  1.00  0.00           H
ATOM   4268  CE2 PHE A 417      57.480  55.410 162.210  1.00  0.00           C
ATOM   4269  HE2 PHE A 417      57.190  54.380 162.030  1.00  0.00           H
ATOM   4270  CZ  PHE A 417      56.660  56.190 163.020  1.00  0.00           C
ATOM   4271  HZ  PHE A 417      55.930  55.600 163.570  1.00  0.00           H
ATOM   4272  C   PHE A 417      61.510  59.490 159.980  1.00  0.00           C
ATOM   4273  O   PHE A 417      62.700  59.350 160.250  1.00  0.00           O
ATOM   4274  N   SER A 418      60.950  60.690 160.030  1.00  0.00           N
ATOM   4275  H   SER A 418      60.230  60.790 160.720  1.00  0.00           H
ATOM   4276  CA  SER A 418      61.550  62.000 159.740  1.00  0.00           C
ATOM   4277  CB  SER A 418      60.450  63.020 159.440  1.00  0.00           C
ATOM   4278  OG  SER A 418      59.750  63.210 160.670  1.00  0.00           O
ATOM   4279  HG  SER A 418      59.820  64.180 160.910  1.00  0.00           H
ATOM   4280  C   SER A 418      62.590  62.700 160.620  1.00  0.00           C
ATOM   4281  O   SER A 418      62.780  63.910 160.570  1.00  0.00           O
ATOM   4282  N   VAL A 419      63.260  61.890 161.430  1.00  0.00           N
ATOM   4283  H   VAL A 419      63.310  60.920 161.190  1.00  0.00           H
ATOM   4284  CA  VAL A 419      64.010  62.230 162.650  1.00  0.00           C
ATOM   4285  CB  VAL A 419      64.180  60.970 163.510  1.00  0.00           C
ATOM   4286  CG1 VAL A 419      65.010  61.140 164.790  1.00  0.00           C
ATOM   4287  CG2 VAL A 419      62.850  60.390 164.000  1.00  0.00           C
ATOM   4288  C   VAL A 419      65.200  63.180 162.550  1.00  0.00           C
ATOM   4289  O   VAL A 419      65.290  64.250 163.160  1.00  0.00           O
ATOM   4290  N   PHE A 420      66.020  62.800 161.580  1.00  0.00           N
ATOM   4291  H   PHE A 420      65.980  61.890 161.150  1.00  0.00           H
ATOM   4292  CA  PHE A 420      67.210  63.580 161.210  1.00  0.00           C
ATOM   4293  CB  PHE A 420      68.380  62.700 160.780  1.00  0.00           C
ATOM   4294  CG  PHE A 420      69.110  61.910 161.870  1.00  0.00           C
ATOM   4295  CD1 PHE A 420      68.600  60.640 162.100  1.00  0.00           C
ATOM   4296  HD1 PHE A 420      67.840  60.300 161.390  1.00  0.00           H
ATOM   4297  CD2 PHE A 420      69.880  62.550 162.840  1.00  0.00           C
ATOM   4298  HD2 PHE A 420      70.470  63.430 162.570  1.00  0.00           H
ATOM   4299  CE1 PHE A 420      68.840  60.050 163.330  1.00  0.00           C
ATOM   4300  HE1 PHE A 420      68.210  59.260 163.730  1.00  0.00           H
ATOM   4301  CE2 PHE A 420      70.110  61.890 164.040  1.00  0.00           C
ATOM   4302  HE2 PHE A 420      70.700  62.380 164.820  1.00  0.00           H
ATOM   4303  CZ  PHE A 420      69.690  60.590 164.300  1.00  0.00           C
ATOM   4304  HZ  PHE A 420      70.140  59.880 164.990  1.00  0.00           H
ATOM   4305  C   PHE A 420      66.980  64.690 160.180  1.00  0.00           C
ATOM   4306  O   PHE A 420      67.860  65.550 160.130  1.00  0.00           O
ATOM   4307  N   LEU A 421      65.780  65.040 159.720  1.00  0.00           N
ATOM   4308  H   LEU A 421      64.950  64.890 160.250  1.00  0.00           H
ATOM   4309  CA  LEU A 421      65.620  65.880 158.520  1.00  0.00           C
ATOM   4310  CB  LEU A 421      64.410  65.450 157.690  1.00  0.00           C
ATOM   4311  CG  LEU A 421      64.770  64.270 156.790  1.00  0.00           C
ATOM   4312  CD1 LEU A 421      63.490  63.650 156.220  1.00  0.00           C
ATOM   4313  CD2 LEU A 421      65.870  64.550 155.770  1.00  0.00           C
ATOM   4314  C   LEU A 421      65.500  67.380 158.790  1.00  0.00           C
ATOM   4315  O   LEU A 421      65.790  68.130 157.860  1.00  0.00           O
ATOM   4316  N   SER A 422      65.250  67.740 160.050  1.00  0.00           N
ATOM   4317  H   SER A 422      64.920  67.070 160.730  1.00  0.00           H
ATOM   4318  CA  SER A 422      65.150  69.170 160.340  1.00  0.00           C
ATOM   4319  CB  SER A 422      64.020  69.540 161.300  1.00  0.00           C
ATOM   4320  OG  SER A 422      62.790  69.420 160.600  1.00  0.00           O
ATOM   4321  HG  SER A 422      62.670  70.200 159.980  1.00  0.00           H
ATOM   4322  C   SER A 422      66.460  69.770 160.870  1.00  0.00           C
ATOM   4323  O   SER A 422      66.460  70.990 161.030  1.00  0.00           O
ATOM   4324  N   LEU A 423      67.330  68.940 161.460  1.00  0.00           N
ATOM   4325  H   LEU A 423      66.990  68.090 161.840  1.00  0.00           H
ATOM   4326  CA  LEU A 423      68.730  69.300 161.700  1.00  0.00           C
ATOM   4327  CB  LEU A 423      69.590  68.070 161.980  1.00  0.00           C
ATOM   4328  CG  LEU A 423      69.110  67.170 163.130  1.00  0.00           C
ATOM   4329  CD1 LEU A 423      69.840  65.860 163.430  1.00  0.00           C
ATOM   4330  CD2 LEU A 423      69.240  68.010 164.410  1.00  0.00           C
ATOM   4331  C   LEU A 423      69.510  69.940 160.550  1.00  0.00           C
ATOM   4332  O   LEU A 423      69.300  69.700 159.360  1.00  0.00           O
ATOM   4333  N   ARG A 424      70.490  70.780 160.880  1.00  0.00           N
ATOM   4334  H   ARG A 424      70.550  71.190 161.790  1.00  0.00           H
ATOM   4335  CA  ARG A 424      71.370  71.440 159.900  1.00  0.00           C
ATOM   4336  CB  ARG A 424      70.800  72.820 159.560  1.00  0.00           C
ATOM   4337  CG  ARG A 424      70.750  73.780 160.750  1.00  0.00           C
ATOM   4338  CD  ARG A 424      70.320  75.140 160.200  1.00  0.00           C
ATOM   4339  NE  ARG A 424      70.350  76.070 161.330  1.00  0.00           N
ATOM   4340  HE  ARG A 424      71.070  75.930 162.000  1.00  0.00           H
ATOM   4341  CZ  ARG A 424      69.520  77.100 161.560  1.00  0.00           C
ATOM   4342  NH1 ARG A 424      68.510  77.510 160.790  1.00  0.00           N
ATOM   4343 1HH1 ARG A 424      68.260  77.040 159.940  1.00  0.00           H
ATOM   4344 2HH1 ARG A 424      68.260  78.480 160.860  1.00  0.00           H
ATOM   4345  NH2 ARG A 424      69.910  77.810 162.630  1.00  0.00           N
ATOM   4346 1HH2 ARG A 424      70.730  77.570 163.160  1.00  0.00           H
ATOM   4347 2HH2 ARG A 424      69.560  78.720 162.850  1.00  0.00           H
ATOM   4348  C   ARG A 424      72.900  71.490 159.950  1.00  0.00           C
ATOM   4349  O   ARG A 424      73.590  71.860 159.010  1.00  0.00           O
ATOM   4350  N   ASN A 425      73.320  71.330 161.210  1.00  0.00           N
ATOM   4351  H   ASN A 425      72.760  71.360 162.040  1.00  0.00           H
ATOM   4352  CA  ASN A 425      74.770  71.380 161.440  1.00  0.00           C
ATOM   4353  CB  ASN A 425      75.330  72.810 161.370  1.00  0.00           C
ATOM   4354  CG  ASN A 425      74.460  73.760 162.180  1.00  0.00           C
ATOM   4355  OD1 ASN A 425      73.700  73.510 163.120  1.00  0.00           O
ATOM   4356  ND2 ASN A 425      74.650  75.020 161.810  1.00  0.00           N
ATOM   4357 1HD2 ASN A 425      75.320  75.270 161.100  1.00  0.00           H
ATOM   4358 2HD2 ASN A 425      73.960  75.710 162.030  1.00  0.00           H
ATOM   4359  C   ASN A 425      75.250  70.550 162.620  1.00  0.00           C
ATOM   4360  O   ASN A 425      74.920  70.750 163.790  1.00  0.00           O
ATOM   4361  N   LEU A 426      76.080  69.570 162.260  1.00  0.00           N
ATOM   4362  H   LEU A 426      76.270  69.370 161.300  1.00  0.00           H
ATOM   4363  CA  LEU A 426      76.770  68.650 163.180  1.00  0.00           C
ATOM   4364  CB  LEU A 426      76.210  67.230 163.070  1.00  0.00           C
ATOM   4365  CG  LEU A 426      74.830  66.780 162.570  1.00  0.00           C
ATOM   4366  CD1 LEU A 426      74.550  65.290 162.800  1.00  0.00           C
ATOM   4367  CD2 LEU A 426      73.670  67.690 162.970  1.00  0.00           C
ATOM   4368  C   LEU A 426      78.250  68.530 162.810  1.00  0.00           C
ATOM   4369  O   LEU A 426      78.640  68.730 161.660  1.00  0.00           O
ATOM   4370  N   ILE A 427      79.120  68.160 163.740  1.00  0.00           N
ATOM   4371  H   ILE A 427      78.970  68.360 164.710  1.00  0.00           H
ATOM   4372  CA  ILE A 427      80.480  67.680 163.440  1.00  0.00           C
ATOM   4373  CB  ILE A 427      81.330  68.150 164.620  1.00  0.00           C
ATOM   4374  CG1 ILE A 427      81.440  69.670 164.550  1.00  0.00           C
ATOM   4375  CG2 ILE A 427      82.710  67.500 164.520  1.00  0.00           C
ATOM   4376  CD  ILE A 427      82.150  70.370 165.710  1.00  0.00           C
ATOM   4377  C   ILE A 427      80.380  66.170 163.260  1.00  0.00           C
ATOM   4378  O   ILE A 427      80.570  65.710 162.130  1.00  0.00           O
ATOM   4379  N   TYR A 428      80.110  65.420 164.320  1.00  0.00           N
ATOM   4380  H   TYR A 428      79.610  65.880 165.060  1.00  0.00           H
ATOM   4381  CA  TYR A 428      80.350  63.980 164.480  1.00  0.00           C
ATOM   4382  CB  TYR A 428      81.270  63.780 165.690  1.00  0.00           C
ATOM   4383  CG  TYR A 428      81.770  62.360 165.970  1.00  0.00           C
ATOM   4384  CD1 TYR A 428      83.010  62.010 165.460  1.00  0.00           C
ATOM   4385  HD1 TYR A 428      83.680  62.660 164.890  1.00  0.00           H
ATOM   4386  CD2 TYR A 428      80.970  61.490 166.700  1.00  0.00           C
ATOM   4387  HD2 TYR A 428      80.080  61.780 167.260  1.00  0.00           H
ATOM   4388  CE1 TYR A 428      83.540  60.740 165.690  1.00  0.00           C
ATOM   4389  HE1 TYR A 428      84.620  60.640 165.570  1.00  0.00           H
ATOM   4390  CE2 TYR A 428      81.480  60.210 166.850  1.00  0.00           C
ATOM   4391  HE2 TYR A 428      80.910  59.540 167.490  1.00  0.00           H
ATOM   4392  CZ  TYR A 428      82.710  59.820 166.330  1.00  0.00           C
ATOM   4393  OH  TYR A 428      82.930  58.500 166.110  1.00  0.00           O
ATOM   4394  HH  TYR A 428      81.990  58.160 166.060  1.00  0.00           H
ATOM   4395  C   TYR A 428      79.120  63.090 164.650  1.00  0.00           C
ATOM   4396  O   TYR A 428      78.250  63.420 165.450  1.00  0.00           O
ATOM   4397  N   LEU A 429      79.000  62.270 163.610  1.00  0.00           N
ATOM   4398  H   LEU A 429      79.710  62.220 162.910  1.00  0.00           H
ATOM   4399  CA  LEU A 429      77.980  61.220 163.450  1.00  0.00           C
ATOM   4400  CB  LEU A 429      77.150  61.490 162.200  1.00  0.00           C
ATOM   4401  CG  LEU A 429      75.900  60.630 162.010  1.00  0.00           C
ATOM   4402  CD1 LEU A 429      74.860  61.050 163.050  1.00  0.00           C
ATOM   4403  CD2 LEU A 429      75.160  60.950 160.700  1.00  0.00           C
ATOM   4404  C   LEU A 429      78.600  59.820 163.420  1.00  0.00           C
ATOM   4405  O   LEU A 429      79.430  59.540 162.570  1.00  0.00           O
ATOM   4406  N   ASP A 430      78.050  59.050 164.360  1.00  0.00           N
ATOM   4407  H   ASP A 430      77.400  59.370 165.060  1.00  0.00           H
ATOM   4408  CA  ASP A 430      78.440  57.640 164.430  1.00  0.00           C
ATOM   4409  CB  ASP A 430      79.410  57.450 165.600  1.00  0.00           C
ATOM   4410  CG  ASP A 430      80.230  56.160 165.700  1.00  0.00           C
ATOM   4411  OD1 ASP A 430      81.380  56.300 166.190  1.00  0.00           O
ATOM   4412  OD2 ASP A 430      79.710  55.090 165.310  1.00  0.00           O
ATOM   4413  C   ASP A 430      77.120  56.890 164.600  1.00  0.00           C
ATOM   4414  O   ASP A 430      76.280  56.860 165.500  1.00  0.00           O
ATOM   4415  N   ILE A 431      76.860  56.280 163.450  1.00  0.00           N
ATOM   4416  H   ILE A 431      77.340  56.450 162.590  1.00  0.00           H
ATOM   4417  CA  ILE A 431      75.820  55.250 163.330  1.00  0.00           C
ATOM   4418  CB  ILE A 431      74.750  55.700 162.330  1.00  0.00           C
ATOM   4419  CG1 ILE A 431      75.350  56.030 160.950  1.00  0.00           C
ATOM   4420  CG2 ILE A 431      74.080  56.970 162.860  1.00  0.00           C
ATOM   4421  CD  ILE A 431      74.150  55.860 160.020  1.00  0.00           C
ATOM   4422  C   ILE A 431      76.340  53.850 163.040  1.00  0.00           C
ATOM   4423  O   ILE A 431      75.690  53.060 162.350  1.00  0.00           O
ATOM   4424  N   SER A 432      77.520  53.610 163.600  1.00  0.00           N
ATOM   4425  H   SER A 432      78.050  54.160 164.250  1.00  0.00           H
ATOM   4426  CA  SER A 432      78.220  52.360 163.290  1.00  0.00           C
ATOM   4427  CB  SER A 432      79.740  52.460 163.470  1.00  0.00           C
ATOM   4428  OG  SER A 432      80.210  53.560 162.690  1.00  0.00           O
ATOM   4429  HG  SER A 432      80.480  54.250 163.370  1.00  0.00           H
ATOM   4430  C   SER A 432      77.660  51.050 163.830  1.00  0.00           C
ATOM   4431  O   SER A 432      77.380  51.040 165.030  1.00  0.00           O
ATOM   4432  N   HIS A 433      77.660  49.950 163.090  1.00  0.00           N
ATOM   4433  H   HIS A 433      77.990  50.060 162.150  1.00  0.00           H
ATOM   4434  CA  HIS A 433      77.270  48.570 163.430  1.00  0.00           C
ATOM   4435  CB  HIS A 433      78.390  47.840 164.170  1.00  0.00           C
ATOM   4436  CG  HIS A 433      79.530  47.250 163.340  1.00  0.00           C
ATOM   4437  ND1 HIS A 433      79.830  46.020 162.930  1.00  0.00           N
ATOM   4438  CD2 HIS A 433      80.530  48.050 162.990  1.00  0.00           C
ATOM   4439  HD2 HIS A 433      80.640  49.100 163.250  1.00  0.00           H
ATOM   4440  CE1 HIS A 433      81.070  46.050 162.440  1.00  0.00           C
ATOM   4441  HE1 HIS A 433      81.670  45.270 161.970  1.00  0.00           H
ATOM   4442  NE2 HIS A 433      81.510  47.300 162.490  1.00  0.00           N
ATOM   4443  HE2 HIS A 433      82.450  47.640 162.490  1.00  0.00           H
ATOM   4444  C   HIS A 433      75.840  48.310 163.900  1.00  0.00           C
ATOM   4445  O   HIS A 433      75.510  47.270 164.470  1.00  0.00           O
ATOM   4446  N   THR A 434      75.020  49.210 163.360  1.00  0.00           N
ATOM   4447  H   THR A 434      75.300  49.640 162.500  1.00  0.00           H
ATOM   4448  CA  THR A 434      73.580  49.210 163.650  1.00  0.00           C
ATOM   4449  CB  THR A 434      72.970  50.600 163.430  1.00  0.00           C
ATOM   4450  OG1 THR A 434      72.920  50.840 162.020  1.00  0.00           O
ATOM   4451  HG1 THR A 434      73.840  50.800 161.620  1.00  0.00           H
ATOM   4452  CG2 THR A 434      73.520  51.750 164.280  1.00  0.00           C
ATOM   4453  C   THR A 434      72.880  48.060 162.920  1.00  0.00           C
ATOM   4454  O   THR A 434      71.710  47.820 163.190  1.00  0.00           O
ATOM   4455  N   HIS A 435      73.560  47.390 162.000  1.00  0.00           N
ATOM   4456  H   HIS A 435      74.440  47.750 161.700  1.00  0.00           H
ATOM   4457  CA  HIS A 435      73.180  46.220 161.180  1.00  0.00           C
ATOM   4458  CB  HIS A 435      73.240  44.870 161.900  1.00  0.00           C
ATOM   4459  CG  HIS A 435      74.730  44.640 162.150  1.00  0.00           C
ATOM   4460  ND1 HIS A 435      75.710  44.850 161.280  1.00  0.00           N
ATOM   4461  CD2 HIS A 435      75.360  44.360 163.290  1.00  0.00           C
ATOM   4462  HD2 HIS A 435      74.930  43.800 164.120  1.00  0.00           H
ATOM   4463  CE1 HIS A 435      76.900  44.860 161.870  1.00  0.00           C
ATOM   4464  HE1 HIS A 435      77.830  44.930 161.300  1.00  0.00           H
ATOM   4465  NE2 HIS A 435      76.670  44.510 163.130  1.00  0.00           N
ATOM   4466  HE2 HIS A 435      77.330  44.300 163.850  1.00  0.00           H
ATOM   4467  C   HIS A 435      71.980  46.330 160.240  1.00  0.00           C
ATOM   4468  O   HIS A 435      71.620  45.390 159.530  1.00  0.00           O
ATOM   4469  N   THR A 436      71.310  47.470 160.360  1.00  0.00           N
ATOM   4470  H   THR A 436      71.380  47.860 161.280  1.00  0.00           H
ATOM   4471  CA  THR A 436      70.170  47.960 159.570  1.00  0.00           C
ATOM   4472  CB  THR A 436      69.500  49.070 160.390  1.00  0.00           C
ATOM   4473  OG1 THR A 436      68.820  48.490 161.500  1.00  0.00           O
ATOM   4474  HG1 THR A 436      68.380  49.190 162.070  1.00  0.00           H
ATOM   4475  CG2 THR A 436      68.550  50.040 159.690  1.00  0.00           C
ATOM   4476  C   THR A 436      70.340  48.190 158.070  1.00  0.00           C
ATOM   4477  O   THR A 436      71.360  48.710 157.610  1.00  0.00           O
ATOM   4478  N   ARG A 437      69.430  47.580 157.310  1.00  0.00           N
ATOM   4479  H   ARG A 437      69.140  46.750 157.770  1.00  0.00           H
ATOM   4480  CA  ARG A 437      69.200  47.760 155.870  1.00  0.00           C
ATOM   4481  CB  ARG A 437      68.310  46.660 155.270  1.00  0.00           C
ATOM   4482  CG  ARG A 437      68.970  45.370 154.800  1.00  0.00           C
ATOM   4483  CD  ARG A 437      69.970  45.630 153.670  1.00  0.00           C
ATOM   4484  NE  ARG A 437      71.020  44.590 153.710  1.00  0.00           N
ATOM   4485  HE  ARG A 437      70.940  43.920 154.450  1.00  0.00           H
ATOM   4486  CZ  ARG A 437      71.710  44.210 152.630  1.00  0.00           C
ATOM   4487  NH1 ARG A 437      71.660  44.680 151.370  1.00  0.00           N
ATOM   4488 1HH1 ARG A 437      71.020  45.440 151.260  1.00  0.00           H
ATOM   4489 2HH1 ARG A 437      72.200  44.210 150.670  1.00  0.00           H
ATOM   4490  NH2 ARG A 437      72.490  43.130 152.760  1.00  0.00           N
ATOM   4491 1HH2 ARG A 437      72.510  42.690 153.660  1.00  0.00           H
ATOM   4492 2HH2 ARG A 437      72.980  42.740 151.980  1.00  0.00           H
ATOM   4493  C   ARG A 437      68.650  49.110 155.390  1.00  0.00           C
ATOM   4494  O   ARG A 437      67.480  49.380 155.650  1.00  0.00           O
ATOM   4495  N   VAL A 438      69.620  49.990 155.160  1.00  0.00           N
ATOM   4496  H   VAL A 438      70.570  49.710 155.220  1.00  0.00           H
ATOM   4497  CA  VAL A 438      69.490  51.440 154.940  1.00  0.00           C
ATOM   4498  CB  VAL A 438      70.810  52.170 155.160  1.00  0.00           C
ATOM   4499  CG1 VAL A 438      70.740  53.700 155.100  1.00  0.00           C
ATOM   4500  CG2 VAL A 438      71.330  51.760 156.540  1.00  0.00           C
ATOM   4501  C   VAL A 438      68.680  51.930 153.730  1.00  0.00           C
ATOM   4502  O   VAL A 438      69.300  52.040 152.670  1.00  0.00           O
ATOM   4503  N   ALA A 439      67.380  52.140 153.890  1.00  0.00           N
ATOM   4504  H   ALA A 439      66.860  52.180 154.750  1.00  0.00           H
ATOM   4505  CA  ALA A 439      66.570  52.650 152.780  1.00  0.00           C
ATOM   4506  CB  ALA A 439      65.130  52.190 153.050  1.00  0.00           C
ATOM   4507  C   ALA A 439      66.520  54.110 152.330  1.00  0.00           C
ATOM   4508  O   ALA A 439      66.720  54.430 151.150  1.00  0.00           O
ATOM   4509  N   PHE A 440      66.080  54.950 153.260  1.00  0.00           N
ATOM   4510  H   PHE A 440      65.430  54.620 153.950  1.00  0.00           H
ATOM   4511  CA  PHE A 440      65.950  56.360 152.880  1.00  0.00           C
ATOM   4512  CB  PHE A 440      64.720  56.990 153.530  1.00  0.00           C
ATOM   4513  CG  PHE A 440      64.460  58.500 153.570  1.00  0.00           C
ATOM   4514  CD1 PHE A 440      63.970  59.140 152.440  1.00  0.00           C
ATOM   4515  HD1 PHE A 440      63.670  58.610 151.540  1.00  0.00           H
ATOM   4516  CD2 PHE A 440      64.820  59.230 154.700  1.00  0.00           C
ATOM   4517  HD2 PHE A 440      64.940  58.750 155.670  1.00  0.00           H
ATOM   4518  CE1 PHE A 440      64.120  60.510 152.270  1.00  0.00           C
ATOM   4519  HE1 PHE A 440      64.110  61.060 151.320  1.00  0.00           H
ATOM   4520  CE2 PHE A 440      64.760  60.610 154.550  1.00  0.00           C
ATOM   4521  HE2 PHE A 440      64.710  61.100 155.510  1.00  0.00           H
ATOM   4522  CZ  PHE A 440      64.460  61.290 153.370  1.00  0.00           C
ATOM   4523  HZ  PHE A 440      64.470  62.380 153.320  1.00  0.00           H
ATOM   4524  C   PHE A 440      67.270  57.100 153.110  1.00  0.00           C
ATOM   4525  O   PHE A 440      67.510  57.710 154.150  1.00  0.00           O
ATOM   4526  N   ASN A 441      68.020  57.190 152.020  1.00  0.00           N
ATOM   4527  H   ASN A 441      67.760  56.750 151.160  1.00  0.00           H
ATOM   4528  CA  ASN A 441      69.300  57.920 152.080  1.00  0.00           C
ATOM   4529  CB  ASN A 441      70.140  57.360 150.930  1.00  0.00           C
ATOM   4530  CG  ASN A 441      69.440  57.430 149.570  1.00  0.00           C
ATOM   4531  OD1 ASN A 441      68.820  56.460 149.150  1.00  0.00           O
ATOM   4532  ND2 ASN A 441      69.540  58.500 148.780  1.00  0.00           N
ATOM   4533 1HD2 ASN A 441      70.170  59.250 148.980  1.00  0.00           H
ATOM   4534 2HD2 ASN A 441      68.730  58.870 148.330  1.00  0.00           H
ATOM   4535  C   ASN A 441      69.330  59.450 152.170  1.00  0.00           C
ATOM   4536  O   ASN A 441      70.180  59.970 152.880  1.00  0.00           O
ATOM   4537  N   GLY A 442      68.100  59.970 152.180  1.00  0.00           N
ATOM   4538  H   GLY A 442      67.280  59.470 151.920  1.00  0.00           H
ATOM   4539  CA  GLY A 442      67.930  61.400 152.460  1.00  0.00           C
ATOM   4540  C   GLY A 442      67.950  61.690 153.960  1.00  0.00           C
ATOM   4541  O   GLY A 442      68.110  62.870 154.280  1.00  0.00           O
ATOM   4542  N   ILE A 443      68.040  60.680 154.830  1.00  0.00           N
ATOM   4543  H   ILE A 443      67.820  59.720 154.650  1.00  0.00           H
ATOM   4544  CA  ILE A 443      68.510  60.890 156.210  1.00  0.00           C
ATOM   4545  CB  ILE A 443      68.670  59.510 156.840  1.00  0.00           C
ATOM   4546  CG1 ILE A 443      69.660  58.440 156.370  1.00  0.00           C
ATOM   4547  CG2 ILE A 443      67.260  58.970 157.070  1.00  0.00           C
ATOM   4548  CD  ILE A 443      69.560  57.090 157.080  1.00  0.00           C
ATOM   4549  C   ILE A 443      69.870  61.590 156.200  1.00  0.00           C
ATOM   4550  O   ILE A 443      70.080  62.500 157.010  1.00  0.00           O
ATOM   4551  N   PHE A 444      70.790  61.280 155.300  1.00  0.00           N
ATOM   4552  H   PHE A 444      70.630  60.630 154.560  1.00  0.00           H
ATOM   4553  CA  PHE A 444      72.060  62.020 155.160  1.00  0.00           C
ATOM   4554  CB  PHE A 444      73.080  61.180 154.400  1.00  0.00           C
ATOM   4555  CG  PHE A 444      73.280  59.800 155.030  1.00  0.00           C
ATOM   4556  CD1 PHE A 444      73.820  59.730 156.310  1.00  0.00           C
ATOM   4557  HD1 PHE A 444      73.820  60.590 156.990  1.00  0.00           H
ATOM   4558  CD2 PHE A 444      72.850  58.650 154.370  1.00  0.00           C
ATOM   4559  HD2 PHE A 444      72.720  58.620 153.290  1.00  0.00           H
ATOM   4560  CE1 PHE A 444      74.010  58.480 156.890  1.00  0.00           C
ATOM   4561  HE1 PHE A 444      74.760  58.330 157.670  1.00  0.00           H
ATOM   4562  CE2 PHE A 444      72.850  57.430 155.040  1.00  0.00           C
ATOM   4563  HE2 PHE A 444      72.380  56.530 154.640  1.00  0.00           H
ATOM   4564  CZ  PHE A 444      73.470  57.350 156.280  1.00  0.00           C
ATOM   4565  HZ  PHE A 444      73.460  56.360 156.740  1.00  0.00           H
ATOM   4566  C   PHE A 444      71.950  63.420 154.550  1.00  0.00           C
ATOM   4567  O   PHE A 444      72.300  64.340 155.280  1.00  0.00           O
ATOM   4568  N   ASN A 445      71.320  63.450 153.380  1.00  0.00           N
ATOM   4569  H   ASN A 445      71.230  62.620 152.830  1.00  0.00           H
ATOM   4570  CA  ASN A 445      71.160  64.770 152.740  1.00  0.00           C
ATOM   4571  CB  ASN A 445      70.380  64.590 151.440  1.00  0.00           C
ATOM   4572  CG  ASN A 445      70.800  63.580 150.360  1.00  0.00           C
ATOM   4573  OD1 ASN A 445      71.040  62.430 150.720  1.00  0.00           O
ATOM   4574  ND2 ASN A 445      71.090  63.970 149.120  1.00  0.00           N
ATOM   4575 1HD2 ASN A 445      71.210  64.950 148.960  1.00  0.00           H
ATOM   4576 2HD2 ASN A 445      71.220  63.340 148.360  1.00  0.00           H
ATOM   4577  C   ASN A 445      70.580  65.890 153.610  1.00  0.00           C
ATOM   4578  O   ASN A 445      71.000  67.050 153.610  1.00  0.00           O
ATOM   4579  N   GLY A 446      69.540  65.500 154.320  1.00  0.00           N
ATOM   4580  H   GLY A 446      69.040  64.650 154.140  1.00  0.00           H
ATOM   4581  CA  GLY A 446      68.810  66.320 155.310  1.00  0.00           C
ATOM   4582  C   GLY A 446      69.630  67.000 156.400  1.00  0.00           C
ATOM   4583  O   GLY A 446      69.390  68.160 156.720  1.00  0.00           O
ATOM   4584  N   LEU A 447      70.750  66.430 156.830  1.00  0.00           N
ATOM   4585  H   LEU A 447      70.980  65.460 156.680  1.00  0.00           H
ATOM   4586  CA  LEU A 447      71.710  67.030 157.780  1.00  0.00           C
ATOM   4587  CB  LEU A 447      72.830  66.080 158.200  1.00  0.00           C
ATOM   4588  CG  LEU A 447      72.390  64.760 158.830  1.00  0.00           C
ATOM   4589  CD1 LEU A 447      73.600  63.960 159.320  1.00  0.00           C
ATOM   4590  CD2 LEU A 447      71.400  64.960 159.970  1.00  0.00           C
ATOM   4591  C   LEU A 447      72.420  68.350 157.500  1.00  0.00           C
ATOM   4592  O   LEU A 447      72.930  68.930 158.460  1.00  0.00           O
ATOM   4593  N   SER A 448      72.660  68.530 156.200  1.00  0.00           N
ATOM   4594  H   SER A 448      72.430  67.790 155.570  1.00  0.00           H
ATOM   4595  CA  SER A 448      73.190  69.740 155.560  1.00  0.00           C
ATOM   4596  CB  SER A 448      72.140  70.850 155.720  1.00  0.00           C
ATOM   4597  OG  SER A 448      70.830  70.610 155.210  1.00  0.00           O
ATOM   4598  HG  SER A 448      70.400  69.940 155.810  1.00  0.00           H
ATOM   4599  C   SER A 448      74.620  70.220 155.840  1.00  0.00           C
ATOM   4600  O   SER A 448      74.960  71.290 155.350  1.00  0.00           O
ATOM   4601  N   SER A 449      75.140  69.740 156.960  1.00  0.00           N
ATOM   4602  H   SER A 449      74.530  69.420 157.690  1.00  0.00           H
ATOM   4603  CA  SER A 449      76.560  69.930 157.260  1.00  0.00           C
ATOM   4604  CB  SER A 449      77.160  71.290 157.620  1.00  0.00           C
ATOM   4605  OG  SER A 449      78.580  71.190 157.820  1.00  0.00           O
ATOM   4606  HG  SER A 449      78.770  70.910 158.760  1.00  0.00           H
ATOM   4607  C   SER A 449      77.040  68.880 158.260  1.00  0.00           C
ATOM   4608  O   SER A 449      76.520  68.910 159.380  1.00  0.00           O
ATOM   4609  N   LEU A 450      78.000  68.060 157.840  1.00  0.00           N
ATOM   4610  H   LEU A 450      78.260  68.010 156.870  1.00  0.00           H
ATOM   4611  CA  LEU A 450      78.610  67.010 158.660  1.00  0.00           C
ATOM   4612  CB  LEU A 450      77.870  65.690 158.450  1.00  0.00           C
ATOM   4613  CG  LEU A 450      78.350  64.570 159.380  1.00  0.00           C
ATOM   4614  CD1 LEU A 450      77.870  64.900 160.790  1.00  0.00           C
ATOM   4615  CD2 LEU A 450      77.950  63.190 158.860  1.00  0.00           C
ATOM   4616  C   LEU A 450      80.090  66.900 158.310  1.00  0.00           C
ATOM   4617  O   LEU A 450      80.500  66.970 157.150  1.00  0.00           O
ATOM   4618  N   GLU A 451      80.870  66.690 159.370  1.00  0.00           N
ATOM   4619  H   GLU A 451      80.530  66.920 160.280  1.00  0.00           H
ATOM   4620  CA  GLU A 451      82.300  66.360 159.270  1.00  0.00           C
ATOM   4621  CB  GLU A 451      83.010  67.250 160.300  1.00  0.00           C
ATOM   4622  CG  GLU A 451      84.230  67.980 159.720  1.00  0.00           C
ATOM   4623  CD  GLU A 451      85.020  68.870 160.680  1.00  0.00           C
ATOM   4624  OE1 GLU A 451      86.250  68.670 160.750  1.00  0.00           O
ATOM   4625  OE2 GLU A 451      84.480  69.960 160.970  1.00  0.00           O
ATOM   4626  C   GLU A 451      82.780  64.910 159.350  1.00  0.00           C
ATOM   4627  O   GLU A 451      83.420  64.520 158.370  1.00  0.00           O
ATOM   4628  N   VAL A 452      82.310  64.140 160.320  1.00  0.00           N
ATOM   4629  H   VAL A 452      81.610  64.470 160.960  1.00  0.00           H
ATOM   4630  CA  VAL A 452      82.660  62.710 160.360  1.00  0.00           C
ATOM   4631  CB  VAL A 452      83.410  62.450 161.670  1.00  0.00           C
ATOM   4632  CG1 VAL A 452      83.890  61.000 161.710  1.00  0.00           C
ATOM   4633  CG2 VAL A 452      84.480  63.510 161.950  1.00  0.00           C
ATOM   4634  C   VAL A 452      81.490  61.750 160.240  1.00  0.00           C
ATOM   4635  O   VAL A 452      80.610  61.620 161.090  1.00  0.00           O
ATOM   4636  N   LEU A 453      81.570  60.870 159.240  1.00  0.00           N
ATOM   4637  H   LEU A 453      82.450  60.650 158.820  1.00  0.00           H
ATOM   4638  CA  LEU A 453      80.500  59.950 158.810  1.00  0.00           C
ATOM   4639  CB  LEU A 453      80.090  60.210 157.360  1.00  0.00           C
ATOM   4640  CG  LEU A 453      79.080  59.210 156.790  1.00  0.00           C
ATOM   4641  CD1 LEU A 453      77.750  59.200 157.550  1.00  0.00           C
ATOM   4642  CD2 LEU A 453      78.740  59.460 155.320  1.00  0.00           C
ATOM   4643  C   LEU A 453      81.000  58.530 159.040  1.00  0.00           C
ATOM   4644  O   LEU A 453      82.130  58.190 158.690  1.00  0.00           O
ATOM   4645  N   LYS A 454      80.500  58.030 160.170  1.00  0.00           N
ATOM   4646  H   LYS A 454      80.120  58.620 160.880  1.00  0.00           H
ATOM   4647  CA  LYS A 454      80.700  56.620 160.520  1.00  0.00           C
ATOM   4648  CB  LYS A 454      81.400  56.450 161.860  1.00  0.00           C
ATOM   4649  CG  LYS A 454      82.740  57.190 161.930  1.00  0.00           C
ATOM   4650  CD  LYS A 454      83.430  56.600 163.160  1.00  0.00           C
ATOM   4651  CE  LYS A 454      84.750  57.350 163.330  1.00  0.00           C
ATOM   4652  NZ  LYS A 454      85.210  57.350 164.730  1.00  0.00           N
ATOM   4653  HZ1 LYS A 454      85.330  56.440 165.120  1.00  0.00           H
ATOM   4654  HZ2 LYS A 454      86.040  57.890 164.870  1.00  0.00           H
ATOM   4655  HZ3 LYS A 454      84.510  57.810 165.270  1.00  0.00           H
ATOM   4656  C   LYS A 454      79.440  55.740 160.460  1.00  0.00           C
ATOM   4657  O   LYS A 454      78.530  55.850 161.270  1.00  0.00           O
ATOM   4658  N   MET A 455      79.410  55.170 159.260  1.00  0.00           N
ATOM   4659  H   MET A 455      80.080  55.420 158.560  1.00  0.00           H
ATOM   4660  CA  MET A 455      78.420  54.220 158.720  1.00  0.00           C
ATOM   4661  CB  MET A 455      78.010  54.610 157.300  1.00  0.00           C
ATOM   4662  CG  MET A 455      76.590  55.110 157.080  1.00  0.00           C
ATOM   4663  SD  MET A 455      75.210  53.940 157.350  1.00  0.00           S
ATOM   4664  CE  MET A 455      75.600  52.780 156.050  1.00  0.00           C
ATOM   4665  C   MET A 455      78.900  52.770 158.630  1.00  0.00           C
ATOM   4666  O   MET A 455      78.280  51.910 158.000  1.00  0.00           O
ATOM   4667  N   ALA A 456      79.930  52.380 159.380  1.00  0.00           N
ATOM   4668  H   ALA A 456      80.020  52.610 160.350  1.00  0.00           H
ATOM   4669  CA  ALA A 456      80.480  51.030 159.240  1.00  0.00           C
ATOM   4670  CB  ALA A 456      81.810  51.010 160.000  1.00  0.00           C
ATOM   4671  C   ALA A 456      79.530  49.960 159.770  1.00  0.00           C
ATOM   4672  O   ALA A 456      78.860  50.170 160.780  1.00  0.00           O
ATOM   4673  N   GLY A 457      79.680  48.750 159.240  1.00  0.00           N
ATOM   4674  H   GLY A 457      80.400  48.550 158.580  1.00  0.00           H
ATOM   4675  CA  GLY A 457      78.750  47.670 159.600  1.00  0.00           C
ATOM   4676  C   GLY A 457      77.340  47.490 159.030  1.00  0.00           C
ATOM   4677  O   GLY A 457      76.990  46.370 158.650  1.00  0.00           O
ATOM   4678  N   ASN A 458      76.720  48.650 158.830  1.00  0.00           N
ATOM   4679  H   ASN A 458      77.250  49.500 158.790  1.00  0.00           H
ATOM   4680  CA  ASN A 458      75.410  48.750 158.180  1.00  0.00           C
ATOM   4681  CB  ASN A 458      74.990  50.210 158.300  1.00  0.00           C
ATOM   4682  CG  ASN A 458      75.020  50.800 159.710  1.00  0.00           C
ATOM   4683  OD1 ASN A 458      75.130  50.130 160.740  1.00  0.00           O
ATOM   4684  ND2 ASN A 458      74.860  52.110 159.850  1.00  0.00           N
ATOM   4685 1HD2 ASN A 458      74.660  52.650 159.040  1.00  0.00           H
ATOM   4686 2HD2 ASN A 458      74.950  52.580 160.730  1.00  0.00           H
ATOM   4687  C   ASN A 458      75.470  48.520 156.670  1.00  0.00           C
ATOM   4688  O   ASN A 458      76.550  48.440 156.080  1.00  0.00           O
ATOM   4689  N   SER A 459      74.330  48.140 156.090  1.00  0.00           N
ATOM   4690  H   SER A 459      73.420  48.180 156.510  1.00  0.00           H
ATOM   4691  CA  SER A 459      74.150  47.710 154.690  1.00  0.00           C
ATOM   4692  CB  SER A 459      73.890  46.210 154.630  1.00  0.00           C
ATOM   4693  OG  SER A 459      74.070  45.590 153.350  1.00  0.00           O
ATOM   4694  HG  SER A 459      74.970  45.220 153.160  1.00  0.00           H
ATOM   4695  C   SER A 459      73.020  48.480 154.000  1.00  0.00           C
ATOM   4696  O   SER A 459      71.940  48.710 154.540  1.00  0.00           O
ATOM   4697  N   PHE A 460      73.220  48.710 152.700  1.00  0.00           N
ATOM   4698  H   PHE A 460      74.000  48.420 152.150  1.00  0.00           H
ATOM   4699  CA  PHE A 460      72.330  49.470 151.810  1.00  0.00           C
ATOM   4700  CB  PHE A 460      73.300  50.070 150.780  1.00  0.00           C
ATOM   4701  CG  PHE A 460      73.490  51.540 151.130  1.00  0.00           C
ATOM   4702  CD1 PHE A 460      74.420  51.960 152.080  1.00  0.00           C
ATOM   4703  HD1 PHE A 460      74.970  51.230 152.660  1.00  0.00           H
ATOM   4704  CD2 PHE A 460      72.790  52.530 150.450  1.00  0.00           C
ATOM   4705  HD2 PHE A 460      71.990  52.240 149.760  1.00  0.00           H
ATOM   4706  CE1 PHE A 460      74.640  53.310 152.340  1.00  0.00           C
ATOM   4707  HE1 PHE A 460      74.900  53.650 153.340  1.00  0.00           H
ATOM   4708  CE2 PHE A 460      73.060  53.870 150.700  1.00  0.00           C
ATOM   4709  HE2 PHE A 460      72.540  54.530 150.000  1.00  0.00           H
ATOM   4710  CZ  PHE A 460      74.060  54.310 151.570  1.00  0.00           C
ATOM   4711  HZ  PHE A 460      74.350  55.350 151.480  1.00  0.00           H
ATOM   4712  C   PHE A 460      71.180  48.730 151.140  1.00  0.00           C
ATOM   4713  O   PHE A 460      71.400  47.710 150.480  1.00  0.00           O
ATOM   4714  N   GLN A 461      69.940  49.180 151.250  1.00  0.00           N
ATOM   4715  H   GLN A 461      69.760  50.020 151.770  1.00  0.00           H
ATOM   4716  CA  GLN A 461      68.840  48.490 150.550  1.00  0.00           C
ATOM   4717  CB  GLN A 461      67.500  49.000 151.080  1.00  0.00           C
ATOM   4718  CG  GLN A 461      66.440  48.020 150.560  1.00  0.00           C
ATOM   4719  CD  GLN A 461      66.160  46.790 151.420  1.00  0.00           C
ATOM   4720  OE1 GLN A 461      66.850  45.780 151.260  1.00  0.00           O
ATOM   4721  NE2 GLN A 461      65.090  46.800 152.210  1.00  0.00           N
ATOM   4722 1HE2 GLN A 461      64.400  47.530 152.180  1.00  0.00           H
ATOM   4723 2HE2 GLN A 461      65.100  46.140 152.970  1.00  0.00           H
ATOM   4724  C   GLN A 461      68.950  48.610 149.030  1.00  0.00           C
ATOM   4725  O   GLN A 461      68.660  47.600 148.380  1.00  0.00           O
ATOM   4726  N   GLU A 462      69.150  49.810 148.510  1.00  0.00           N
ATOM   4727  H   GLU A 462      69.100  50.680 149.010  1.00  0.00           H
ATOM   4728  CA  GLU A 462      69.630  49.870 147.120  1.00  0.00           C
ATOM   4729  CB  GLU A 462      68.860  51.020 146.460  1.00  0.00           C
ATOM   4730  CG  GLU A 462      68.990  51.000 144.940  1.00  0.00           C
ATOM   4731  CD  GLU A 462      68.210  49.980 144.110  1.00  0.00           C
ATOM   4732  OE1 GLU A 462      67.010  50.250 143.880  1.00  0.00           O
ATOM   4733  OE2 GLU A 462      68.710  48.850 143.980  1.00  0.00           O
ATOM   4734  C   GLU A 462      71.130  50.150 146.940  1.00  0.00           C
ATOM   4735  O   GLU A 462      71.660  51.180 147.340  1.00  0.00           O
ATOM   4736  N   ASN A 463      71.740  49.260 146.160  1.00  0.00           N
ATOM   4737  H   ASN A 463      71.250  48.480 145.770  1.00  0.00           H
ATOM   4738  CA  ASN A 463      73.200  49.130 146.060  1.00  0.00           C
ATOM   4739  CB  ASN A 463      73.650  47.850 145.350  1.00  0.00           C
ATOM   4740  CG  ASN A 463      73.000  46.700 146.120  1.00  0.00           C
ATOM   4741  OD1 ASN A 463      71.800  46.460 146.080  1.00  0.00           O
ATOM   4742  ND2 ASN A 463      73.710  46.240 147.150  1.00  0.00           N
ATOM   4743 1HD2 ASN A 463      74.630  46.610 147.290  1.00  0.00           H
ATOM   4744 2HD2 ASN A 463      73.380  45.480 147.720  1.00  0.00           H
ATOM   4745  C   ASN A 463      74.060  50.260 145.490  1.00  0.00           C
ATOM   4746  O   ASN A 463      75.210  50.440 145.890  1.00  0.00           O
ATOM   4747  N   PHE A 464      73.750  50.780 144.310  1.00  0.00           N
ATOM   4748  H   PHE A 464      72.930  50.490 143.810  1.00  0.00           H
ATOM   4749  CA  PHE A 464      74.610  51.750 143.620  1.00  0.00           C
ATOM   4750  CB  PHE A 464      74.220  51.900 142.150  1.00  0.00           C
ATOM   4751  CG  PHE A 464      75.260  52.650 141.330  1.00  0.00           C
ATOM   4752  CD1 PHE A 464      75.990  51.930 140.380  1.00  0.00           C
ATOM   4753  HD1 PHE A 464      76.420  50.980 140.670  1.00  0.00           H
ATOM   4754  CD2 PHE A 464      75.160  54.020 141.130  1.00  0.00           C
ATOM   4755  HD2 PHE A 464      74.700  54.630 141.920  1.00  0.00           H
ATOM   4756  CE1 PHE A 464      76.450  52.420 139.160  1.00  0.00           C
ATOM   4757  HE1 PHE A 464      76.920  51.790 138.410  1.00  0.00           H
ATOM   4758  CE2 PHE A 464      75.690  54.580 139.980  1.00  0.00           C
ATOM   4759  HE2 PHE A 464      75.740  55.650 139.790  1.00  0.00           H
ATOM   4760  CZ  PHE A 464      76.310  53.800 139.010  1.00  0.00           C
ATOM   4761  HZ  PHE A 464      76.540  54.220 138.040  1.00  0.00           H
ATOM   4762  C   PHE A 464      74.710  53.140 144.260  1.00  0.00           C
ATOM   4763  O   PHE A 464      73.740  53.880 144.360  1.00  0.00           O
ATOM   4764  N   LEU A 465      75.930  53.670 144.280  1.00  0.00           N
ATOM   4765  H   LEU A 465      76.650  53.390 143.640  1.00  0.00           H
ATOM   4766  CA  LEU A 465      76.460  54.790 145.070  1.00  0.00           C
ATOM   4767  CB  LEU A 465      77.910  55.130 144.720  1.00  0.00           C
ATOM   4768  CG  LEU A 465      78.610  56.040 145.720  1.00  0.00           C
ATOM   4769  CD1 LEU A 465      78.740  55.440 147.120  1.00  0.00           C
ATOM   4770  CD2 LEU A 465      79.980  56.310 145.100  1.00  0.00           C
ATOM   4771  C   LEU A 465      75.700  56.120 144.980  1.00  0.00           C
ATOM   4772  O   LEU A 465      75.550  56.700 143.910  1.00  0.00           O
ATOM   4773  N   PRO A 466      74.960  56.570 145.990  1.00  0.00           N
ATOM   4774  CA  PRO A 466      74.180  57.820 145.950  1.00  0.00           C
ATOM   4775  CB  PRO A 466      73.160  57.670 147.080  1.00  0.00           C
ATOM   4776  CG  PRO A 466      73.100  56.190 147.440  1.00  0.00           C
ATOM   4777  CD  PRO A 466      74.480  55.670 147.050  1.00  0.00           C
ATOM   4778  C   PRO A 466      75.080  59.030 146.190  1.00  0.00           C
ATOM   4779  O   PRO A 466      75.930  59.060 147.070  1.00  0.00           O
ATOM   4780  N   ASP A 467      74.440  60.130 145.810  1.00  0.00           N
ATOM   4781  H   ASP A 467      73.450  59.990 145.760  1.00  0.00           H
ATOM   4782  CA  ASP A 467      74.810  61.550 145.860  1.00  0.00           C
ATOM   4783  CB  ASP A 467      73.690  62.310 145.140  1.00  0.00           C
ATOM   4784  CG  ASP A 467      72.320  61.920 145.710  1.00  0.00           C
ATOM   4785  OD1 ASP A 467      71.660  61.060 145.100  1.00  0.00           O
ATOM   4786  OD2 ASP A 467      72.020  62.230 146.880  1.00  0.00           O
ATOM   4787  C   ASP A 467      75.180  62.200 147.200  1.00  0.00           C
ATOM   4788  O   ASP A 467      75.850  63.230 147.180  1.00  0.00           O
ATOM   4789  N   ILE A 468      74.950  61.530 148.330  1.00  0.00           N
ATOM   4790  H   ILE A 468      75.040  60.540 148.200  1.00  0.00           H
ATOM   4791  CA  ILE A 468      75.050  62.030 149.700  1.00  0.00           C
ATOM   4792  CB  ILE A 468      75.010  60.860 150.680  1.00  0.00           C
ATOM   4793  CG1 ILE A 468      75.870  59.680 150.230  1.00  0.00           C
ATOM   4794  CG2 ILE A 468      73.550  60.420 150.820  1.00  0.00           C
ATOM   4795  CD  ILE A 468      75.600  58.370 150.980  1.00  0.00           C
ATOM   4796  C   ILE A 468      76.130  62.990 150.220  1.00  0.00           C
ATOM   4797  O   ILE A 468      75.890  63.810 151.120  1.00  0.00           O
ATOM   4798  N   PHE A 469      77.330  62.910 149.670  1.00  0.00           N
ATOM   4799  H   PHE A 469      77.420  62.220 148.940  1.00  0.00           H
ATOM   4800  CA  PHE A 469      78.560  63.520 150.200  1.00  0.00           C
ATOM   4801  CB  PHE A 469      79.790  62.730 149.750  1.00  0.00           C
ATOM   4802  CG  PHE A 469      79.680  61.240 150.070  1.00  0.00           C
ATOM   4803  CD1 PHE A 469      79.880  60.530 148.890  1.00  0.00           C
ATOM   4804  HD1 PHE A 469      80.140  61.110 148.010  1.00  0.00           H
ATOM   4805  CD2 PHE A 469      79.410  60.550 151.250  1.00  0.00           C
ATOM   4806  HD2 PHE A 469      79.290  61.010 152.230  1.00  0.00           H
ATOM   4807  CE1 PHE A 469      79.940  59.140 148.930  1.00  0.00           C
ATOM   4808  HE1 PHE A 469      80.020  58.660 147.960  1.00  0.00           H
ATOM   4809  CE2 PHE A 469      79.420  59.160 151.250  1.00  0.00           C
ATOM   4810  HE2 PHE A 469      79.510  58.600 152.180  1.00  0.00           H
ATOM   4811  CZ  PHE A 469      79.660  58.430 150.090  1.00  0.00           C
ATOM   4812  HZ  PHE A 469      79.860  57.360 150.170  1.00  0.00           H
ATOM   4813  C   PHE A 469      78.760  65.000 149.860  1.00  0.00           C
ATOM   4814  O   PHE A 469      78.780  65.810 150.780  1.00  0.00           O
ATOM   4815  N   THR A 470      78.530  65.310 148.580  1.00  0.00           N
ATOM   4816  H   THR A 470      78.710  64.650 147.850  1.00  0.00           H
ATOM   4817  CA  THR A 470      78.180  66.640 148.060  1.00  0.00           C
ATOM   4818  CB  THR A 470      77.740  66.640 146.590  1.00  0.00           C
ATOM   4819  OG1 THR A 470      76.670  65.760 146.240  1.00  0.00           O
ATOM   4820  HG1 THR A 470      76.690  64.820 146.550  1.00  0.00           H
ATOM   4821  CG2 THR A 470      79.020  66.280 145.840  1.00  0.00           C
ATOM   4822  C   THR A 470      77.080  67.370 148.840  1.00  0.00           C
ATOM   4823  O   THR A 470      77.140  68.590 148.760  1.00  0.00           O
ATOM   4824  N   GLU A 471      76.190  66.640 149.520  1.00  0.00           N
ATOM   4825  H   GLU A 471      76.130  65.650 149.550  1.00  0.00           H
ATOM   4826  CA  GLU A 471      75.100  67.290 150.260  1.00  0.00           C
ATOM   4827  CB  GLU A 471      73.810  66.530 149.940  1.00  0.00           C
ATOM   4828  CG  GLU A 471      73.110  66.720 148.590  1.00  0.00           C
ATOM   4829  CD  GLU A 471      71.820  67.510 148.810  1.00  0.00           C
ATOM   4830  OE1 GLU A 471      70.770  66.850 148.940  1.00  0.00           O
ATOM   4831  OE2 GLU A 471      71.940  68.750 148.840  1.00  0.00           O
ATOM   4832  C   GLU A 471      75.400  67.420 151.750  1.00  0.00           C
ATOM   4833  O   GLU A 471      74.890  68.300 152.450  1.00  0.00           O
ATOM   4834  N   LEU A 472      76.170  66.490 152.300  1.00  0.00           N
ATOM   4835  H   LEU A 472      76.020  65.550 151.990  1.00  0.00           H
ATOM   4836  CA  LEU A 472      76.730  66.580 153.660  1.00  0.00           C
ATOM   4837  CB  LEU A 472      77.280  65.260 154.220  1.00  0.00           C
ATOM   4838  CG  LEU A 472      76.100  64.460 154.780  1.00  0.00           C
ATOM   4839  CD1 LEU A 472      76.740  63.160 155.250  1.00  0.00           C
ATOM   4840  CD2 LEU A 472      75.520  65.240 155.960  1.00  0.00           C
ATOM   4841  C   LEU A 472      77.840  67.610 153.820  1.00  0.00           C
ATOM   4842  O   LEU A 472      78.130  67.990 154.960  1.00  0.00           O
ATOM   4843  N   ARG A 473      78.510  67.960 152.720  1.00  0.00           N
ATOM   4844  H   ARG A 473      78.530  67.370 151.910  1.00  0.00           H
ATOM   4845  CA  ARG A 473      79.420  69.100 152.520  1.00  0.00           C
ATOM   4846  CB  ARG A 473      78.750  70.450 152.760  1.00  0.00           C
ATOM   4847  CG  ARG A 473      77.880  70.970 151.610  1.00  0.00           C
ATOM   4848  CD  ARG A 473      78.620  71.560 150.410  1.00  0.00           C
ATOM   4849  NE  ARG A 473      77.760  72.360 149.530  1.00  0.00           N
ATOM   4850  HE  ARG A 473      77.360  73.200 149.890  1.00  0.00           H
ATOM   4851  CZ  ARG A 473      77.450  72.210 148.230  1.00  0.00           C
ATOM   4852  NH1 ARG A 473      78.100  71.320 147.470  1.00  0.00           N
ATOM   4853 1HH1 ARG A 473      78.720  70.640 147.850  1.00  0.00           H
ATOM   4854 2HH1 ARG A 473      78.030  71.270 146.470  1.00  0.00           H
ATOM   4855  NH2 ARG A 473      76.380  72.820 147.720  1.00  0.00           N
ATOM   4856 1HH2 ARG A 473      75.830  73.450 148.280  1.00  0.00           H
ATOM   4857 2HH2 ARG A 473      76.140  72.560 146.780  1.00  0.00           H
ATOM   4858  C   ARG A 473      80.770  69.150 153.240  1.00  0.00           C
ATOM   4859  O   ARG A 473      81.700  68.540 152.720  1.00  0.00           O
ATOM   4860  N   ASN A 474      80.700  69.460 154.530  1.00  0.00           N
ATOM   4861  H   ASN A 474      79.920  69.930 154.960  1.00  0.00           H
ATOM   4862  CA  ASN A 474      81.900  69.520 155.390  1.00  0.00           C
ATOM   4863  CB  ASN A 474      81.670  70.480 156.550  1.00  0.00           C
ATOM   4864  CG  ASN A 474      81.660  71.870 155.930  1.00  0.00           C
ATOM   4865  OD1 ASN A 474      82.650  72.570 155.750  1.00  0.00           O
ATOM   4866  ND2 ASN A 474      80.530  72.500 156.280  1.00  0.00           N
ATOM   4867 1HD2 ASN A 474      79.760  72.090 156.770  1.00  0.00           H
ATOM   4868 2HD2 ASN A 474      80.500  73.500 156.200  1.00  0.00           H
ATOM   4869  C   ASN A 474      82.750  68.300 155.760  1.00  0.00           C
ATOM   4870  O   ASN A 474      83.730  68.370 156.500  1.00  0.00           O
ATOM   4871  N   LEU A 475      82.580  67.230 155.000  1.00  0.00           N
ATOM   4872  H   LEU A 475      82.000  67.280 154.180  1.00  0.00           H
ATOM   4873  CA  LEU A 475      83.210  65.940 155.320  1.00  0.00           C
ATOM   4874  CB  LEU A 475      82.770  64.780 154.430  1.00  0.00           C
ATOM   4875  CG  LEU A 475      81.250  64.710 154.220  1.00  0.00           C
ATOM   4876  CD1 LEU A 475      80.980  63.650 153.150  1.00  0.00           C
ATOM   4877  CD2 LEU A 475      80.680  64.240 155.560  1.00  0.00           C
ATOM   4878  C   LEU A 475      84.730  65.830 155.370  1.00  0.00           C
ATOM   4879  O   LEU A 475      85.400  66.620 154.700  1.00  0.00           O
ATOM   4880  N   THR A 476      85.120  64.900 156.230  1.00  0.00           N
ATOM   4881  H   THR A 476      84.460  64.620 156.930  1.00  0.00           H
ATOM   4882  CA  THR A 476      86.520  64.520 156.450  1.00  0.00           C
ATOM   4883  CB  THR A 476      87.180  65.100 157.710  1.00  0.00           C
ATOM   4884  OG1 THR A 476      86.580  64.680 158.940  1.00  0.00           O
ATOM   4885  HG1 THR A 476      86.080  65.400 159.420  1.00  0.00           H
ATOM   4886  CG2 THR A 476      87.180  66.630 157.670  1.00  0.00           C
ATOM   4887  C   THR A 476      86.750  63.010 156.490  1.00  0.00           C
ATOM   4888  O   THR A 476      87.600  62.550 155.740  1.00  0.00           O
ATOM   4889  N   PHE A 477      86.260  62.400 157.570  1.00  0.00           N
ATOM   4890  H   PHE A 477      86.310  62.840 158.470  1.00  0.00           H
ATOM   4891  CA  PHE A 477      86.310  60.930 157.650  1.00  0.00           C
ATOM   4892  CB  PHE A 477      86.430  60.570 159.130  1.00  0.00           C
ATOM   4893  CG  PHE A 477      86.850  59.150 159.510  1.00  0.00           C
ATOM   4894  CD1 PHE A 477      88.140  58.990 160.010  1.00  0.00           C
ATOM   4895  HD1 PHE A 477      88.710  59.890 160.230  1.00  0.00           H
ATOM   4896  CD2 PHE A 477      86.020  58.040 159.470  1.00  0.00           C
ATOM   4897  HD2 PHE A 477      85.020  58.180 159.050  1.00  0.00           H
ATOM   4898  CE1 PHE A 477      88.520  57.810 160.630  1.00  0.00           C
ATOM   4899  HE1 PHE A 477      89.470  57.840 161.160  1.00  0.00           H
ATOM   4900  CE2 PHE A 477      86.440  56.880 160.110  1.00  0.00           C
ATOM   4901  HE2 PHE A 477      85.730  56.060 160.140  1.00  0.00           H
ATOM   4902  CZ  PHE A 477      87.630  56.750 160.810  1.00  0.00           C
ATOM   4903  HZ  PHE A 477      87.970  55.820 161.260  1.00  0.00           H
ATOM   4904  C   PHE A 477      85.010  60.310 157.130  1.00  0.00           C
ATOM   4905  O   PHE A 477      83.870  60.490 157.550  1.00  0.00           O
ATOM   4906  N   LEU A 478      85.320  59.430 156.190  1.00  0.00           N
ATOM   4907  H   LEU A 478      86.230  59.090 155.940  1.00  0.00           H
ATOM   4908  CA  LEU A 478      84.300  58.790 155.350  1.00  0.00           C
ATOM   4909  CB  LEU A 478      84.490  58.940 153.840  1.00  0.00           C
ATOM   4910  CG  LEU A 478      83.170  58.980 153.060  1.00  0.00           C
ATOM   4911  CD1 LEU A 478      82.300  60.180 153.440  1.00  0.00           C
ATOM   4912  CD2 LEU A 478      83.440  59.140 151.570  1.00  0.00           C
ATOM   4913  C   LEU A 478      84.320  57.280 155.600  1.00  0.00           C
ATOM   4914  O   LEU A 478      85.080  56.540 154.980  1.00  0.00           O
ATOM   4915  N   ASP A 479      83.510  56.800 156.540  1.00  0.00           N
ATOM   4916  H   ASP A 479      82.990  57.350 157.190  1.00  0.00           H
ATOM   4917  CA  ASP A 479      83.470  55.350 156.810  1.00  0.00           C
ATOM   4918  CB  ASP A 479      83.800  55.100 158.280  1.00  0.00           C
ATOM   4919  CG  ASP A 479      84.240  53.710 158.770  1.00  0.00           C
ATOM   4920  OD1 ASP A 479      84.300  52.790 157.930  1.00  0.00           O
ATOM   4921  OD2 ASP A 479      84.690  53.590 159.930  1.00  0.00           O
ATOM   4922  C   ASP A 479      82.220  54.550 156.430  1.00  0.00           C
ATOM   4923  O   ASP A 479      81.140  54.880 156.910  1.00  0.00           O
ATOM   4924  N   LEU A 480      82.280  53.860 155.300  1.00  0.00           N
ATOM   4925  H   LEU A 480      83.180  53.810 154.850  1.00  0.00           H
ATOM   4926  CA  LEU A 480      81.310  52.990 154.630  1.00  0.00           C
ATOM   4927  CB  LEU A 480      81.080  53.490 153.200  1.00  0.00           C
ATOM   4928  CG  LEU A 480      80.480  54.890 153.050  1.00  0.00           C
ATOM   4929  CD1 LEU A 480      80.970  55.490 151.730  1.00  0.00           C
ATOM   4930  CD2 LEU A 480      78.960  54.950 153.250  1.00  0.00           C
ATOM   4931  C   LEU A 480      81.830  51.550 154.550  1.00  0.00           C
ATOM   4932  O   LEU A 480      81.850  50.880 153.530  1.00  0.00           O
ATOM   4933  N   SER A 481      82.220  51.060 155.730  1.00  0.00           N
ATOM   4934  H   SER A 481      82.310  51.640 156.530  1.00  0.00           H
ATOM   4935  CA  SER A 481      82.800  49.710 155.760  1.00  0.00           C
ATOM   4936  CB  SER A 481      83.790  49.440 156.900  1.00  0.00           C
ATOM   4937  OG  SER A 481      84.950  50.270 156.800  1.00  0.00           O
ATOM   4938  HG  SER A 481      84.750  51.210 157.060  1.00  0.00           H
ATOM   4939  C   SER A 481      81.620  48.760 155.940  1.00  0.00           C
ATOM   4940  O   SER A 481      80.710  49.030 156.720  1.00  0.00           O
ATOM   4941  N   GLN A 482      81.660  47.710 155.120  1.00  0.00           N
ATOM   4942  H   GLN A 482      82.550  47.620 154.680  1.00  0.00           H
ATOM   4943  CA  GLN A 482      80.740  46.560 155.160  1.00  0.00           C
ATOM   4944  CB  GLN A 482      80.810  45.950 156.570  1.00  0.00           C
ATOM   4945  CG  GLN A 482      82.210  45.390 156.820  1.00  0.00           C
ATOM   4946  CD  GLN A 482      82.260  45.030 158.300  1.00  0.00           C
ATOM   4947  OE1 GLN A 482      81.700  45.650 159.210  1.00  0.00           O
ATOM   4948  NE2 GLN A 482      83.080  44.040 158.650  1.00  0.00           N
ATOM   4949 1HE2 GLN A 482      83.640  43.480 158.040  1.00  0.00           H
ATOM   4950 2HE2 GLN A 482      83.170  43.770 159.610  1.00  0.00           H
ATOM   4951  C   GLN A 482      79.280  46.830 154.800  1.00  0.00           C
ATOM   4952  O   GLN A 482      78.530  45.890 155.050  1.00  0.00           O
ATOM   4953  N   CYS A 483      79.120  47.580 153.710  1.00  0.00           N
ATOM   4954  H   CYS A 483      79.870  47.600 153.050  1.00  0.00           H
ATOM   4955  CA  CYS A 483      77.900  48.320 153.350  1.00  0.00           C
ATOM   4956  CB  CYS A 483      78.140  49.820 153.160  1.00  0.00           C
ATOM   4957  SG  CYS A 483      78.540  50.490 154.820  1.00  0.00           S
ATOM   4958  HG  CYS A 483      78.060  49.480 155.540  1.00  0.00           H
ATOM   4959  C   CYS A 483      77.130  47.830 152.120  1.00  0.00           C
ATOM   4960  O   CYS A 483      76.120  48.370 151.680  1.00  0.00           O
ATOM   4961  N   GLN A 484      77.660  46.810 151.450  1.00  0.00           N
ATOM   4962  H   GLN A 484      78.290  46.210 151.950  1.00  0.00           H
ATOM   4963  CA  GLN A 484      77.240  46.200 150.180  1.00  0.00           C
ATOM   4964  CB  GLN A 484      75.980  45.340 150.330  1.00  0.00           C
ATOM   4965  CG  GLN A 484      75.940  44.270 149.230  1.00  0.00           C
ATOM   4966  CD  GLN A 484      74.630  43.490 149.350  1.00  0.00           C
ATOM   4967  OE1 GLN A 484      73.560  43.990 149.010  1.00  0.00           O
ATOM   4968  NE2 GLN A 484      74.720  42.170 149.180  1.00  0.00           N
ATOM   4969 1HE2 GLN A 484      75.600  41.700 149.080  1.00  0.00           H
ATOM   4970 2HE2 GLN A 484      73.920  41.680 148.830  1.00  0.00           H
ATOM   4971  C   GLN A 484      77.070  47.190 149.030  1.00  0.00           C
ATOM   4972  O   GLN A 484      76.300  47.010 148.090  1.00  0.00           O
ATOM   4973  N   LEU A 485      77.940  48.190 149.020  1.00  0.00           N
ATOM   4974  H   LEU A 485      78.730  48.160 149.630  1.00  0.00           H
ATOM   4975  CA  LEU A 485      77.950  49.290 148.030  1.00  0.00           C
ATOM   4976  CB  LEU A 485      78.460  50.580 148.670  1.00  0.00           C
ATOM   4977  CG  LEU A 485      77.250  51.220 149.340  1.00  0.00           C
ATOM   4978  CD1 LEU A 485      77.710  52.110 150.500  1.00  0.00           C
ATOM   4979  CD2 LEU A 485      76.310  52.010 148.420  1.00  0.00           C
ATOM   4980  C   LEU A 485      78.580  49.100 146.650  1.00  0.00           C
ATOM   4981  O   LEU A 485      79.780  48.930 146.440  1.00  0.00           O
ATOM   4982  N   GLU A 486      77.700  49.270 145.670  1.00  0.00           N
ATOM   4983  H   GLU A 486      76.820  49.710 145.810  1.00  0.00           H
ATOM   4984  CA  GLU A 486      78.080  49.200 144.250  1.00  0.00           C
ATOM   4985  CB  GLU A 486      76.920  48.580 143.460  1.00  0.00           C
ATOM   4986  CG  GLU A 486      76.900  47.050 143.490  1.00  0.00           C
ATOM   4987  CD  GLU A 486      75.860  46.440 142.540  1.00  0.00           C
ATOM   4988  OE1 GLU A 486      75.990  46.680 141.320  1.00  0.00           O
ATOM   4989  OE2 GLU A 486      74.860  45.880 143.060  1.00  0.00           O
ATOM   4990  C   GLU A 486      78.690  50.440 143.600  1.00  0.00           C
ATOM   4991  O   GLU A 486      78.160  51.540 143.740  1.00  0.00           O
ATOM   4992  N   GLN A 487      79.920  50.290 143.110  1.00  0.00           N
ATOM   4993  H   GLN A 487      80.420  49.460 143.340  1.00  0.00           H
ATOM   4994  CA  GLN A 487      80.470  51.120 142.040  1.00  0.00           C
ATOM   4995  CB  GLN A 487      79.860  50.840 140.670  1.00  0.00           C
ATOM   4996  CG  GLN A 487      80.620  49.710 139.970  1.00  0.00           C
ATOM   4997  CD  GLN A 487      79.760  49.430 138.730  1.00  0.00           C
ATOM   4998  OE1 GLN A 487      79.720  50.230 137.790  1.00  0.00           O
ATOM   4999  NE2 GLN A 487      78.930  48.400 138.820  1.00  0.00           N
ATOM   5000 1HE2 GLN A 487      79.110  47.680 139.490  1.00  0.00           H
ATOM   5001 2HE2 GLN A 487      78.180  48.340 138.160  1.00  0.00           H
ATOM   5002  C   GLN A 487      80.430  52.650 142.150  1.00  0.00           C
ATOM   5003  O   GLN A 487      79.530  53.460 141.890  1.00  0.00           O
ATOM   5004  N   LEU A 488      81.670  53.090 142.310  1.00  0.00           N
ATOM   5005  H   LEU A 488      82.430  52.470 142.100  1.00  0.00           H
ATOM   5006  CA  LEU A 488      82.010  54.500 142.570  1.00  0.00           C
ATOM   5007  CB  LEU A 488      83.440  54.580 143.100  1.00  0.00           C
ATOM   5008  CG  LEU A 488      83.510  54.310 144.600  1.00  0.00           C
ATOM   5009  CD1 LEU A 488      83.490  52.820 144.950  1.00  0.00           C
ATOM   5010  CD2 LEU A 488      84.600  55.150 145.280  1.00  0.00           C
ATOM   5011  C   LEU A 488      81.690  55.570 141.520  1.00  0.00           C
ATOM   5012  O   LEU A 488      82.370  55.590 140.490  1.00  0.00           O
ATOM   5013  N   SER A 489      80.440  55.990 141.610  1.00  0.00           N
ATOM   5014  H   SER A 489      79.740  55.420 142.040  1.00  0.00           H
ATOM   5015  CA  SER A 489      79.880  57.110 140.830  1.00  0.00           C
ATOM   5016  CB  SER A 489      78.350  57.210 140.870  1.00  0.00           C
ATOM   5017  OG  SER A 489      77.990  58.330 140.070  1.00  0.00           O
ATOM   5018  HG  SER A 489      77.390  58.900 140.640  1.00  0.00           H
ATOM   5019  C   SER A 489      80.520  58.450 141.170  1.00  0.00           C
ATOM   5020  O   SER A 489      80.320  58.840 142.320  1.00  0.00           O
ATOM   5021  N   PRO A 490      81.070  59.200 140.220  1.00  0.00           N
ATOM   5022  CA  PRO A 490      81.790  60.460 140.480  1.00  0.00           C
ATOM   5023  CB  PRO A 490      82.360  60.890 139.130  1.00  0.00           C
ATOM   5024  CG  PRO A 490      82.350  59.590 138.320  1.00  0.00           C
ATOM   5025  CD  PRO A 490      81.050  58.930 138.780  1.00  0.00           C
ATOM   5026  C   PRO A 490      80.920  61.620 140.980  1.00  0.00           C
ATOM   5027  O   PRO A 490      81.410  62.320 141.850  1.00  0.00           O
ATOM   5028  N   THR A 491      79.620  61.560 140.720  1.00  0.00           N
ATOM   5029  H   THR A 491      79.220  60.780 140.240  1.00  0.00           H
ATOM   5030  CA  THR A 491      78.610  62.550 141.140  1.00  0.00           C
ATOM   5031  CB  THR A 491      77.230  62.080 140.680  1.00  0.00           C
ATOM   5032  OG1 THR A 491      76.850  60.780 141.150  1.00  0.00           O
ATOM   5033  HG1 THR A 491      75.870  60.820 140.970  1.00  0.00           H
ATOM   5034  CG2 THR A 491      76.800  62.120 139.210  1.00  0.00           C
ATOM   5035  C   THR A 491      78.470  62.700 142.650  1.00  0.00           C
ATOM   5036  O   THR A 491      78.470  63.820 143.160  1.00  0.00           O
ATOM   5037  N   ALA A 492      78.770  61.630 143.380  1.00  0.00           N
ATOM   5038  H   ALA A 492      78.810  60.710 143.000  1.00  0.00           H
ATOM   5039  CA  ALA A 492      78.850  61.630 144.850  1.00  0.00           C
ATOM   5040  CB  ALA A 492      78.760  60.170 145.280  1.00  0.00           C
ATOM   5041  C   ALA A 492      79.960  62.430 145.540  1.00  0.00           C
ATOM   5042  O   ALA A 492      79.750  63.060 146.570  1.00  0.00           O
ATOM   5043  N   PHE A 493      81.050  62.460 144.790  1.00  0.00           N
ATOM   5044  H   PHE A 493      81.100  62.230 143.820  1.00  0.00           H
ATOM   5045  CA  PHE A 493      82.230  63.090 145.390  1.00  0.00           C
ATOM   5046  CB  PHE A 493      83.430  62.170 145.140  1.00  0.00           C
ATOM   5047  CG  PHE A 493      83.510  60.730 145.650  1.00  0.00           C
ATOM   5048  CD1 PHE A 493      83.320  59.670 144.770  1.00  0.00           C
ATOM   5049  HD1 PHE A 493      83.410  59.880 143.710  1.00  0.00           H
ATOM   5050  CD2 PHE A 493      83.480  60.420 147.000  1.00  0.00           C
ATOM   5051  HD2 PHE A 493      83.630  61.200 147.740  1.00  0.00           H
ATOM   5052  CE1 PHE A 493      83.080  58.390 145.270  1.00  0.00           C
ATOM   5053  HE1 PHE A 493      82.950  57.640 144.490  1.00  0.00           H
ATOM   5054  CE2 PHE A 493      83.220  59.140 147.490  1.00  0.00           C
ATOM   5055  HE2 PHE A 493      82.950  58.890 148.510  1.00  0.00           H
ATOM   5056  CZ  PHE A 493      83.070  58.070 146.620  1.00  0.00           C
ATOM   5057  HZ  PHE A 493      83.030  57.070 147.070  1.00  0.00           H
ATOM   5058  C   PHE A 493      82.710  64.450 144.880  1.00  0.00           C
ATOM   5059  O   PHE A 493      83.610  65.030 145.500  1.00  0.00           O
ATOM   5060  N   ASN A 494      82.350  64.770 143.640  1.00  0.00           N
[truncated: 3,479,014 more chars]
